# Supplementary material for: A history of obesity leaves an inflammatory fingerprint in liver and adipose tissue
Source: Int J Obes (Lond). 2017 Oct 24;42(3):507–17. doi: 10.1038/ijo.2017.224 (PMC5880583; doi:10.1038/ijo.2017.224)
Supplement: Supplementary Tables 2-5 [file ijo2017224x6.xlsx]

## Sheet: SuppTable2
Supplemental Table 2: 309 probesets regulated in gonadal WAT tissue between formerly obese versus lean mice with fold-change>1.3x, p<0.01
Probeset	Gene symbol	Linear fold-change, formerly obese versus lean	Linear average expression, formerly obese	Linear average expression, lean	6 genes with FDR<10%
17229110	Gm26523	1.96169	78.3653	39.9479	1.96169
17337110	H2-Q5	1.70588	49.8008	29.1937	1.70588
17492722	Nmb	1.65135	471.066	285.261	1.65135
17409649	Vcam1	1.64164	187.895	114.456	1.64164
17245231	Lyz1	-1.69523	701.609	1189.39	-1.69523
17390879	Fbn1	-1.91306	321.236	614.545	-1.91306
17459377	LOC672450	9.37351	197.509	21.071
17284512	Igh-VJ558	9.08034	873.649	96.2132
17423577	Atp6v0d2	5.71571	200.691	35.1122
17514495	Mmp12	4.84521	434.591	89.695
17458439	Gpnmb	3.97007	606.945	152.88
17284560	Igha	3.67904	43.7981	11.9048
17315891	Il7r	3.64746	149.571	41.0069
17467466	Igkv4-55	3.55222	181.521	51.1007
17300205	Traj23	3.43503	47.2367	13.7515
17284432	Igk-V1	2.95185	47.0831	15.9504
17300165	Trav14-1	2.90819	142.839	49.1162
17300163	Traj44	2.77228	177.005	63.8483
17537081	Tlr13	2.66662	76.0849	28.5323
17300247	Trav9d-3	2.62574	600.363	228.645
17457773	Tcrb-J	2.59333	42.0901	16.2301
17300207	Trav14d-3-dv8	2.51384	36.7863	14.6335
17266946	Ccl5	2.35511	618.817	262.755
17526456	Cd3g	2.34837	68.4733	29.1578
17457804	Tcrb-J	2.27986	737.793	323.614
17457787	Tcrb-J	2.26715	387.936	171.112
17462796	Clec4d	2.21172	41.3766	18.7079
17494668	Gm4759	2.20303	42.0693	19.0961
17424407	Gm3893	2.14576	257.344	119.932
17457802	Tcrb-J	2.12204	71.7568	33.815
17413075	Gm3893	2.10601	499.039	236.959
17424412	Gm2172	2.08479	1015.96	487.322
17434095	Gm3893	2.03206	376.311	185.187
17413061	LOC102640144	2.01434	324.098	160.896
17412952	Gm3893	2.00351	429.679	214.463
17254835	A430104N18Rik	1.99765	441.571	221.045
17434112	Gm3893	1.98281	291.713	147.122
17450434	Gbp8	1.94818	58.2634	29.9065
17434290	Gm21075	1.94188	399.577	205.768
17413000	Gm3893	1.93358	425.68	220.151
17424405	Gm10590	1.92709	558.432	289.78
17344860	Olfr99	1.88622	44.3993	23.5387
17229187	Xcl1	1.87809	143.799	76.5667
17404429		1.87665	211.551	112.728
17412998	Gm10590	1.86245	561.012	301.223
17471541	Clec7a	1.85998	131.184	70.5297
17300209	Traj21	1.83542	37.084	20.2046
17277794	Gpr65	1.83012	187.836	102.636
17424360	Gm3893	1.82599	309.757	169.638
17434236	Gm3893	1.82597	363.004	198.801
17289527	Cd180	1.81204	303.168	167.308
17230005	LOC102639543	1.80097	43.7789	24.3085
17229782	Slamf7	1.78217	376.03	210.996
17463509	Clec12a	1.78071	419.995	235.858
17300211	Traj20	1.76795	20.7165	11.7178
17357810	Mpeg1	1.75758	124.591	70.888
17372662	Prg2	1.742	34.764	19.9563
17413107	Gm3893	1.73598	360.261	207.526
17229059	Fmo3	1.73556	147.19	84.8083
17457790	Tcrb-J	1.72214	148.623	86.3018
17463567	Klrd1	1.71538	63.9008	37.2517
17413033	Ccl19	1.70316	229.825	134.941
17434280	Ccl19	1.70232	259.736	152.578
17477101	Nkg7	1.69232	127.951	75.6067
17467269	Hpgds	1.68625	126.861	75.2328
17412973	Ccl19	1.68352	232.788	138.275
17547719	Ahnak2	1.68228	256.104	152.236
17241981	Mmp11	1.67355	44.1242	26.3657
17262065	Cyfip2	1.66861	54.069	32.4037
17430885	Gm24762	1.66059	22.3931	13.485
17466618	Gimap3	1.65627	63.8176	38.531
17490606	Snord35b	1.65227	73.2033	44.3047
17381198	Gm22005	1.63675	80.1483	48.968
17471598	Klrc1	1.63256	36.7692	22.5225
17471565	Klrk1	1.63106	57.4325	35.2118
17434251	LOC100862324	1.62674	229.253	140.928
17424447	LOC100861727	1.62592	425.969	261.987
17449989	Rasgef1b	1.62532	47.958	29.5069
17279923	Slc7a15	1.61893	84.3572	52.1068
17396369	Nceh1	1.61606	132.2	81.8036
17515950	Cdon	1.61376	23.3013	14.4391
17309981	Fyb	1.60461	171.071	106.612
17492431	Anpep	1.60426	474.963	296.064
17458372	Gimap7	1.5994	33.9528	21.2284
17424421	Ccl19	1.59909	228.761	143.056
17485673	Lair1	1.59305	121.553	76.302
17237937	B4galnt1	1.58552	62.7892	39.6017
17424373	Ccl19	1.57992	241.962	153.148
17319009	Il2rb	1.5728	34.514	21.9443
17496150	Lat	1.57157	113.409	72.1627
17362953	Ms4a7	1.5708	388.382	247.251
17413158	Gm10590	1.56887	235.814	150.308
17537134	Gpr174	1.56361	18.0661	11.5541
17296286	Gzma	1.55972	44.8374	28.7471
17413094	Gm21158	1.55142	266.741	171.933
17308744	Gm25517	1.54982	68.0379	43.9006
17495839	Igsf6	1.54868	355.513	229.559
17237170	Pawr	1.5483	211.039	136.304
17434141	Ccl19	1.5476	259.413	167.623
17337381	Gm19684	1.54707	43.1147	27.8687
17300227	Traj11	1.54104	36.8808	23.9324
17463530	Clec9a	1.54008	84.5716	54.9139
17300169	Traj41	1.53872	26.353	17.1265
17349552	Snora74a	1.53361	30.5296	19.907
17444494	Gm15708	1.52489	43.2457	28.3599
17424381	4930466F19Rik	1.52468	244.702	160.494
17330203	Cd86	1.52414	141.66	92.9443
17519789	Gm3211	1.52172	20.8744	13.7176
17218760	Gm20471	1.51994	76.197	50.1317
17492016	Gm23233	1.51796	26.8576	17.6931
17338540	Gm19585	1.51499	17.0347	11.2441
17307280	Phf11b	1.51269	237.616	157.082
17366271	LOC101056250	1.51177	304.876	201.668
17357688	Ms4a6b	1.51117	282.391	186.869
17413162	4930578G10Rik	1.50952	88.8392	58.8525
17434087	Ccl19	1.50598	223.172	148.19
17229036	Fmo2	1.50146	972.153	647.474
17302141	Epsti1	1.49618	191.699	128.126
17228544	Soat1	1.49401	295.831	198.011
17355437	Gm23119	1.49337	381.125	255.212
17412987	Gm21158	1.49241	202.3	135.552
17298088	Gm22485	1.4902	17.5969	11.8084
17301968	Lcp1	1.49012	604.294	405.533
17315570	Nckap1l	1.48847	298.646	200.639
17549216	H2-Q9	1.48504	763.388	514.054
17361605	Ctsw	1.48277	53.1694	35.8581
17499212	F7	1.48009	56.865	38.4199
17468602	Gkn3	1.47822	29.2127	19.7621
17503825	Mmp2	1.47604	236.562	160.267
17524233	Fat3	1.47026	26.608	18.0975
17491362	Mrgprb2	1.47017	23.1774	15.7651
17309825	Plcxd3	1.46918	46.1703	31.4259
17467062	Inmt	1.46641	1147.07	782.229
17401530	AI504432	1.46607	21.3845	14.5863
17300036	Trav9d-3	1.46416	23.5275	16.069
17508850	Msr1	1.45891	152.268	104.371
17337122	LOC68395	1.45868	549.889	376.977
17435089	Fgl2	1.45574	210.869	144.854
17306960	Mcpt4	1.4498	405.517	279.706
17219643	Aim2	1.44922	57.7997	39.8834
17231100	Traf5	1.44659	54.0618	37.3718
17546109	Tlr7	1.44637	86.0369	59.4848
17400862	Hmgcs2	1.44503	333.837	231.024
17398557	Sfrp2	1.44137	91.6961	63.6173
17471492	2310001H17Rik	1.43932	46.9169	32.5965
17215932	Sned1	1.43844	89.2073	62.0165
17536026	Gm23121	1.43246	53.1174	37.0812
17212229	Il18r1	1.43013	56.5672	39.554
17346477	Dennd1c	1.43012	70.9809	49.6328
17350925	Iigp1	1.42913	365.746	255.922
17403205	Gbp5	1.42581	94.8025	66.49
17519738	Cd109	1.4258	59.9954	42.0785
17323818	Gm22158	1.42327	15.6009	10.9613
17249980	Igtp	1.42263	211.623	148.755
17262202	Irgm1	1.41949	90.7696	63.9454
17219397	Cd48	1.41842	234.713	165.474
17481340	Olfr665	1.41688	17.9311	12.6553
17274021	Osr1	1.41568	942.862	666.015
17438246	Pdgfra	1.41242	276.449	195.727
17296344	Fst	1.40992	55.5585	39.4055
17309929	5430437J10Rik	1.4034	14.6586	10.4451
17269391	Krt14	1.40244	33.7508	24.0658
17462437	Usp18	1.39646	122.076	87.4186
17215374	5830472F04Rik	1.3955	84.0866	60.2555
17443104	Gm24139	1.39465	67.6911	48.5364
17290457	Ryr2	1.3926	31.4479	22.5822
17265268	Cxcl16	1.38755	184.373	132.877
17420106	Hnrnpr	1.38634	105.98	76.4461
17367536	Apbb1ip	1.38507	398.167	287.47
17350378	4833403I15Rik	1.38462	75.5247	54.5455
17381519	Gm26315	1.38158	235.975	170.8
17352660	Gm24894	1.38118	29.621	21.4461
17291609	Hus1b	1.38048	16.8673	12.2184
17503841	Lpcat2	1.38047	38.0122	27.5357
17366352	LOC101056250	1.38006	266.463	193.08
17214948	Sp100	1.37905	490.92	355.983
17260744	Egfros	1.37815	74.0029	53.6973
17327909	Ppl	1.37671	128.331	93.2159
17404337	Cpa3	1.37598	232.879	169.246
17391623	Cpxm1	1.37547	130.471	94.8557
17408021	Hist2h4	1.37399	15.8668	11.5479
17237984	Arhgap9	1.37385	36.9682	26.9085
17230045	Ifi204	1.37289	476.835	347.321
17506532	Dpep1	1.36644	683.354	500.097
17230067	Mndal	1.36588	432.021	316.294
17300279	Mmp14	1.36447	247.108	181.102
17459258	Gm25260	1.36366	22.1589	16.2495
17330751	Cd96	1.36203	20.1205	14.7725
17304906	Wdfy4	1.35793	71.7109	52.809
17317688	Zfat	1.35673	42.1133	31.0402
17357872	Lpxn	1.35557	80.1512	59.1271
17302617	Mir17hg	1.35091	145.572	107.758
17427623	E130102H24Rik	1.35072	54.7648	40.5448
17346043	Pot1b	1.35061	155.719	115.295
17239714	Tcf21	1.35025	149.481	110.706
17417492	Ccdc163	1.34988	58.0843	43.0294
17232055	Sgk1	1.34942	61.1106	45.2864
17317622	Tmem71	1.34871	54.2978	40.2589
17366258	LOC101056250	1.34869	176.353	130.758
17286717	Mir5124a	1.34846	155.745	115.499
17446851	Gtf3c2	1.34756	23.8102	17.6692
17435245	2700038G22Rik	1.34692	40.8491	30.3277
17225809	Gm23389	1.34541	27.2569	20.2591
17338642	Ebi3	1.3408	48.3814	36.0841
17326604	Robo1	1.34068	69.9888	52.2039
17548040	Gm10554	1.34046	40.5352	30.2397
17215309	Inpp5d	1.33886	124.197	92.7637
17313811	Fbln1	1.33698	154.042	115.216
17506398	9330133O14Rik	1.33657	74.115	55.4518
17287148	Ecm2	1.33643	437.746	327.548
17328508	Fgd4	1.33625	118.996	89.0519
17337557	H2-M3	1.33575	124.859	93.4751
17535681	Srpk3	1.33422	35.3663	26.5071
17284222	Ahnak2	1.33183	103.303	77.5647
17345134	Runx2	1.33134	61.4185	46.1327
17301576	Gnrh1	1.33094	76.2667	57.303
17513860	Sult5a1	1.33037	98.5391	74.0691
17413463	5430416O09Rik	1.33013	53.9702	40.5751
17433169	Pik3cd	1.32865	33.5096	25.2207
17539997	Was	1.3284	38.615	29.0688
17247039	Aebp1	1.32631	517.085	389.866
17327655	Gm15879	1.32613	31.7142	23.9148
17381515	Gm10115	1.32603	378.379	285.348
17357717	Scarna17	1.32463	674.29	509.041
17340050	Plekhh2	1.32419	143.47	108.345
17355435	Scarna17	1.32354	274.666	207.524
17248911	Ifi47	1.32107	37.0462	28.0425
17289544	1700099I09Rik	1.3204	24.0504	18.2145
17423136	LOC102638175	1.319	100.863	76.4697
17222149	Neurl3	1.31784	182.646	138.595
17531227	P4htm	1.31578	32.6926	24.8466
17296436	Parp8	1.31437	186.124	141.607
17417821	Olfr1331	1.31425	16.1342	12.2763
17545839	Reps2	1.31267	133.301	101.55
17501202	n-R5s98	1.30931	357.133	272.765
17364280	Myof	1.30559	352.966	270.35
17384008	1700019L03Rik	-1.30587	33.8198	44.1644
17545283		-1.30618	31.6143	41.2939
17303088	2610042L04Rik	-1.30765	99.4932	130.102
17491568	LOC102640399	-1.30885	14.5836	19.0879
17496698	Zfp688	-1.30984	32.7897	42.9491
17266038	Fam101b	-1.31065	212.408	278.393
17469136	Adamts9	-1.31095	121.185	158.867
17415863	Cachd1	-1.31362	329.381	432.681
17405908	Bche	-1.3157	551.654	725.813
17239349	B230208H11Rik	-1.31799	26.5302	34.9665
17326069	Retnla	-1.31815	2951.35	3890.34
17371800	Itga6	-1.32081	586.393	774.516
17397932	Sucnr1	-1.32182	471.747	623.563
17504074	Cpne2	-1.32244	418.202	553.048
17506040	Gm25200	-1.32555	14.2156	18.8435
17296962	Gm3558	-1.32634	23.3013	30.9053
17443901	Fam20c	-1.32652	149.664	198.532
17531215	Gm24083	-1.32677	29.3164	38.8962
17346150	Lrg1	-1.33174	410.511	546.695
17443985	Cyp2w1	-1.33735	13.5041	18.0597
17394142	Svs3b	-1.33778	16.7482	22.4054
17300998	Shisa2	-1.3385	63.653	85.1997
17449322	Ugt2b1	-1.34511	18.5406	24.9391
17285777	Gm11309	-1.34749	20.6412	27.8139
17519481	Gnb5	-1.34778	53.1402	71.6216
17303183	LOC100861615	-1.35045	40.4128	54.5752
17536390	Heph	-1.35311	149.437	202.205
17462451	Slc6a13	-1.3582	250.479	340.201
17215240	Efhd1	-1.35853	45.1338	61.3157
17497724	Ifitm6	-1.36006	70.5225	95.9147
17269866	Gm11619	-1.36378	19.3276	26.3585
17296998	Gm17069	-1.36404	30.1399	41.1122
17508325	Htra4	-1.36441	76.1973	103.964
17526127	Gm10687	-1.36754	184.348	252.104
17296639	Gm3558	-1.37073	17.2303	23.6181
17265825	Rap1gap2	-1.37143	29.7814	40.8431
17463898	Dera	-1.37618	140.569	193.448
17349174	Polr2d	-1.37896	104.075	143.515
17264960	Fgf11	-1.38571	37.8521	52.4522
17303353	Gm10406	-1.38888	90.2293	125.318
17231522	Lrp11	-1.40427	33.3293	46.8033
17281451	Gm26015	-1.41051	92.6579	130.695
17246154	Myl6b	-1.41117	41.2653	58.2323
17463781	Emp1	-1.41366	579.054	818.586
17244973	Trhde	-1.42694	67.8222	96.7781
17474248	Ceacam3	-1.42761	13.8256	19.7375
17303685	Gm5458	-1.42787	18.5608	26.5025
17436481	Fgfr3	-1.42924	22.2638	31.8202
17528878	Scg3	-1.43058	19.2278	27.5071
17413866	Col15a1	-1.43532	171.367	245.966
17480243	Tenm4	-1.45777	145.945	212.753
17283604	Gm17142	-1.46404	75.2485	110.167
17214672	Mogat1	-1.46494	189.519	277.634
17469627	Oxtr	-1.46907	34.504	50.6887
17252308	Gm23226	-1.4739	11.2166	16.5321
17221284	Gm25253	-1.47707	11.6231	17.1681
17329403	Masp1	-1.47971	16.0156	23.6984
17342403	Rhbdl1	-1.48169	73.8591	109.436
17492826	Homer2	-1.48437	21.6783	32.1786
17348570	Ttc39c	-1.49852	58.4597	87.6028
17536230		-1.53264	68.5798	105.108
17266196	Mir423	-1.54997	11.3947	17.6615
17223429	Als2cr12	-1.56153	84.931	132.623
17536233	Gm5941	-1.57633	36.6834	57.8253
17507209	Cd209c	-1.59331	25.2663	40.2572
17322429	Ppp1r1a	-1.66431	443.072	737.41
17285546	Sfrp4	-1.6774	67.6352	113.451
17411948	Gm11837	-1.68903	52.1272	88.0447
17414738	Orm3	-1.7166	222.193	381.418
17254300	Wfdc21	-1.7227	728.197	1254.46
17224724	BC035947	-1.81173	41.3645	74.9413
17249853	Gm12236	-1.85838	56.285	104.599
17322444	Spt1	-1.90784	17.8292	34.0152

## Sheet: SuppTable3
Supplemental Table 3: Significantly enriched canonical pathways (p<0.05) assosciated with the 309 differentially expressed genes of formerly obese vs. lean mice with fold change >1.3, FDR<10%
Ingenuity Canonical Pathways	Significant	-log(p-value)	Ratio	z-score	Molecules
Agranulocyte Adhesion and Diapedesis	Significant	5.88	0.0688	NaN	CCL19,MMP11,MMP2,CCL5,MMP12,ITGA6,CXCL16,MYL6B,XCL1,VCAM1,MMP14
Communication between Innate and Adaptive Immune Cells	Significant	5.3	0.111	NaN	HLA-A,TLR7,CCL5,Tlr13,Igha,HLA-G,CD86
Granulocyte Adhesion and Diapedesis	Significant	5.25	0.0662	NaN	CCL19,MMP11,MMP2,CCL5,MMP12,ITGA6,CXCL16,XCL1,VCAM1,MMP14
Crosstalk between Dendritic Cells and Natural Killer Cells	Significant	4.04	0.0882	NaN	KLRD1,HLA-A,TLR7,IL2RB,HLA-G,CD86
OX40 Signaling Pathway	Significant	3.7	0.1	NaN	H2-K2/H2-Q9,HLA-A,CD3G,HLA-G,TRAF5
Leukocyte Extravasation Signaling	Significant	3.67	0.0476	2.121	WAS,PIK3CD,MMP11,MMP2,MMP12,ITGA6,VCAM1,ARHGAP9,MMP14
Bladder Cancer Signaling	Significant	3.53	0.0714	NaN	FGFR3,MMP11,MMP2,MMP12,FGF11,MMP14
Systemic Lupus Erythematosus Signaling	Significant	3.51	0.051	NaN	HLA-A,TLR7,PIK3CD,INPP5D,CD3G,HLA-G,LAT,CD86
Natural Killer Cell Signaling	Significant	3.29	0.0645	NaN	KLRD1,LAIR1,PIK3CD,INPP5D,LAT,KLRC1
HIF1α Signaling	Significant	3.22	0.0625	NaN	P4HTM,PIK3CD,MMP11,MMP2,MMP12,MMP14
phagosome formation	Significant	3.22	0.0625	NaN	TLR7,PIK3CD,INPP5D,Tlr13,MSR1,CLEC7A
Inhibition of Matrix Metalloproteases	Significant	3.18	0.108	NaN	MMP11,MMP2,MMP12,MMP14
Allograft Rejection Signaling	Significant	3.1	0.103	NaN	H2-K2/H2-Q9,HLA-A,HLA-G,CD86
CTLA4 Signaling in Cytotoxic T Lymphocytes	Significant	2.86	0.0658	NaN	HLA-A,PIK3CD,CD3G,LAT,CD86
Nicotine Degradation II	Significant	2.72	0.0816	NaN	UGT2B17,INMT,FMO3,FMO2
Cdc42 Signaling	Significant	2.72	0.05	NaN	H2-K2/H2-Q9,WAS,HLA-A,CD3G,HLA-G,MYL6B
Colorectal Cancer Metastasis Signaling	Significant	2.44	0.0346	2.646	TLR7,PIK3CD,MMP11,MMP2,GNB5,MMP12,Tlr13,MMP14
Role of Macrophages, Fibroblasts and Endothelial Cells in Rheumatoid Arthritis	Significant	2.43	0.0318	NaN	TLR7,PIK3CD,CCL5,SFRP4,Tlr13,SFRP2,VCAM1,TRAF5,IL18R1
Autoimmune Thyroid Disease Signaling	Significant	2.39	0.1	NaN	HLA-A,HLA-G,CD86
iCOS-iCOSL Signaling in T Helper Cells	Significant	2.38	0.051	1	PIK3CD,INPP5D,CD3G,IL2RB,LAT
Graft-versus-Host Disease Signaling	Significant	2.24	0.0882	NaN	HLA-A,HLA-G,CD86
CD28 Signaling in T Helper Cells	Significant	2.22	0.0467	2	WAS,PIK3CD,CD3G,LAT,CD86
Neuroprotective Role of THOP1 in Alzheimer's Disease	Significant	2.2	0.0857	NaN	HLA-A,HLA-G,GNRH1
Role of Osteoblasts, Osteoclasts and Chondrocytes in Rheumatoid Arthritis	Significant	2.07	0.0329	NaN	PIK3CD,SFRP4,SFRP2,RUNX2,TRAF5,MMP14,IL18R1
Hepatic Fibrosis / Hepatic Stellate Cell Activation	Significant	1.93	0.0343	NaN	MMP2,CCL5,COL15A1,PDGFRA,MYL6B,VCAM1
Lymphotoxin β Receptor Signaling	Significant	1.71	0.0566	NaN	PIK3CD,VCAM1,TRAF5
Type I Diabetes Mellitus Signaling	Significant	1.68	0.0412	NaN	HLA-A,CD3G,HLA-G,CD86
Actin Cytoskeleton Signaling	Significant	1.64	0.0296	NaN	WAS,PIK3CD,NCKAP1L,MYL6B,FGF11,CYFIP2
B Cell Development	Significant	1.63	0.0909	NaN	IL7R,CD86
Cytotoxic T Lymphocyte-mediated Apoptosis of Target Cells	Significant	1.6	0.087	NaN	HLA-A,CD3G
Glutathione-mediated Detoxification	Significant	1.6	0.087	NaN	ANPEP,HPGDS
CCR5 Signaling in Macrophages	Significant	1.55	0.0492	NaN	CCL5,CD3G,GNB5
Role of JAK1 and JAK3 in γc Cytokine Signaling	Significant	1.55	0.0492	NaN	PIK3CD,IL7R,IL2RB
Role of NFAT in Regulation of the Immune Response	Significant	1.55	0.0316	2	PIK3CD,CD3G,GNB5,LAT,CD86
IL-15 Signaling	Significant	1.53	0.0484	NaN	PIK3CD,IL2RB,VCAM1
PKCθ Signaling in T Lymphocytes	Significant	1.53	0.037	NaN	PIK3CD,CD3G,LAT,CD86
NF-κB Signaling	Significant	1.53	0.0312	1.342	FGFR3,TLR7,PIK3CD,PDGFRA,TRAF5
Hematopoiesis from Pluripotent Stem Cells	Significant	1.47	0.0741	NaN	CD3G,Igha
Antigen Presentation Pathway	Significant	1.47	0.0741	NaN	HLA-A,HLA-G
Role of Pattern Recognition Receptors in Recognition of Bacteria and Viruses	Significant	1.44	0.0348	NaN	TLR7,PIK3CD,CCL5,CLEC7A
PTEN Signaling	Significant	1.43	0.0345	0	FGFR3,PIK3CD,INPP5D,PDGFRA
Caveolar-mediated Endocytosis Signaling	Significant	1.43	0.0441	NaN	HLA-A,CD48,ITGA6
TREM1 Signaling	Significant	1.43	0.0441	NaN	TLR7,Tlr13,CD86

## Sheet: SuppTable4
Supplemental Table 4: 2456 probesets regulated in gonadal WAT tissue between obese versus lean mice with fold-change>1.3x, FDR<10%
Probeset	Gene symbol	Linear fold-change, obese versus lean	Linear average expression, obese	Linear average expression, lean
17423577	Atp6v0d2	24.2132	850.178	35.1122
17300163	Traj44	16.2331	1036.46	63.8483
17458439	Gpnmb	11.9826	1831.9	152.88
17514495	Mmp12	11.4306	1025.26	89.695
17315891	Il7r	11.2395	460.896	41.0069
17337545	Ubd	10.585	1716.31	162.145
17537081	Tlr13	9.71021	277.054	28.5323
17535353	Gpr50	8.45379	219.695	25.9878
17483615	Itgax	8.09914	313.52	38.7103
17227780	Rgs1	8.02699	122.95	15.317
17300247	Trav9d-3	7.20967	1648.46	228.645
17371427	Dhrs9	7.16802	127.01	17.7189
17404230	Gm5150	7.06508	235.384	33.3166
17533713	Timp1	6.86166	301.869	43.9936
17346018	Slc5a7	6.55589	703.117	107.25
17407371	9130204L05Rik	6.53778	59.8434	9.15348
17324787	Tm4sf19	6.03999	142.601	23.6095
17232453	Trdn	5.65334	263.31	46.576
17459196	Tnip3	5.63372	146.173	25.9462
17338416	Trem2	5.40591	354.469	65.5707
17347558	Cdkl4	5.21508	151.985	29.1434
17497525	Adam8	5.1853	194.993	37.605
17400365	Ctsk	5.02082	482.033	96.0069
17462796	Clec4d	4.99328	93.4139	18.7079
17532334	Cck	4.78999	64.1139	13.385
17438584	Stap1	4.78509	284.211	59.395
17483648	Itgad	4.76478	57.9678	12.1659
17357597	Slc15a3	4.72244	188.542	39.9247
17404429		4.69325	529.061	112.728
17468612	Arhgap25	4.68962	266.212	56.7663
17291005	Hist1h1b	4.62694	159.463	34.464
17231033	Atf3	4.49694	337.697	75.095
17358724	Lipf	4.4761	171.216	38.2512
17525578	Slc37a2	4.39519	126.416	28.7623
17471550	Olr1	4.37985	75.4529	17.2273
17219418	Cd84	4.33179	627.516	144.863
17471541	Clec7a	4.23636	298.789	70.5297
17335467	Cdkn1a	4.22665	1003.7	237.469
17271733	AF251705	4.21941	212.339	50.3244
17491193	Saa3	4.16145	1243.56	298.829
17226499	Zranb3	4.1365	185.248	44.7838
17548538		4.13181	512.757	124.1
17520171	Bcl2a1b	4.0524	202.953	50.0821
17443613	Tfr2	4.0214	110.146	27.39
17300165	Trav14-1	4.00448	196.685	49.1162
17266967	Ccl3	3.98123	122.902	30.8703
17518278	Lctl	3.96458	1332.52	336.106
17467430	Igkv4-72	3.96229	208.043	52.5059
17467269	Hpgds	3.86684	290.913	75.2328
17512628	Dpep2	3.85929	239.563	62.0746
17463509	Clec12a	3.82089	901.186	235.858
17545181	LOC102642379	3.79718	63.8855	16.8245
17289527	Cd180	3.78797	633.755	167.308
17501807		3.78034	413.572	109.401
17512611	Dpep2	3.74165	253.35	67.7108
17357810	Mpeg1	3.73229	264.575	70.888
17519022	Myo1e	3.71897	510.303	137.216
17336114	Myo1f	3.69795	266.146	71.9713
17404209	Sirpb1b	3.69476	82.9842	22.46
17268909	Top2a	3.6629	116.25	31.7371
17244057	Gas2l3	3.5714	150.8	42.2244
17241692	Cdk1	3.56269	139.692	39.2097
17396369	Nceh1	3.52832	288.629	81.8036
17499212	F7	3.44823	132.481	38.4199
17470616	C3ar1	3.40931	670.72	196.732
17219199	Fcgr4	3.40113	62.6923	18.4328
17391056	Atp8b4	3.39033	96.6857	28.5181
17486864	C5ar1	3.37561	298.076	88.3029
17492431	Anpep	3.36154	995.233	296.064
17264835	Cd68	3.35002	2363.6	705.549
17399823	S100a8	3.33877	832.036	249.204
17367686	Il1rn	3.3166	99.8175	30.0963
17271710	Cd300lb	3.27689	95.959	29.2835
17258867	Birc5	3.2366	62.083	19.1815
17386161	Spc25	3.22789	82.7018	25.621
17529575	Bcl2a1b	3.22301	425.699	132.081
17408024	Fcgr1	3.22107	266.349	82.6895
17362953	Ms4a7	3.21568	795.078	247.251
17261710	Spdl1	3.21059	64.8753	20.2067
17254041	Ccl2	3.20594	1102.72	343.962
17326105	Myh15	3.17186	37.8476	11.9323
17497334	Mki67	3.16792	169.517	53.5105
17347042	Ndc80	3.16606	68.2982	21.572
17378958	Fam83d	3.13086	74.2616	23.7193
17219431	Gm10521	3.12607	74.2911	23.765
17233210	Gp49a	3.10806	437.646	140.81
17520162	Bcl2a1a	3.10753	160.178	51.5449
17364114	Lipa	3.10019	1363.45	439.796
17495839	Igsf6	3.08094	707.259	229.559
17258107	Cd300a	3.08013	137.026	44.4872
17470580	Apobec1	3.07461	916.073	297.948
17546101	Tlr8	3.0695	174.088	56.7155
17508850	Msr1	3.04658	317.976	104.371
17291001	Hist1h2ak	3.0445	45.7258	15.0192
17404821	Ccna2	3.03656	104.478	34.4067
17233226	Lilrb4	3.0304	1839.43	606.993
17388733	Cd44	3.02397	226.32	74.8422
17400375	Ctss	3.01675	2440.36	808.938
17462756	Clec4b1	2.99456	228.573	76.3293
17315570	Nckap1l	2.98727	599.365	200.639
17212813	Mstn	2.97203	33.5415	11.2857
17547690		2.96733	110.936	37.3857
17364565	Blnk	2.96153	330.946	111.748
17453406	Lat2	2.94814	180.275	61.1487
17229782	Slamf7	2.93279	618.806	210.996
17485673	Lair1	2.93025	223.584	76.302
17271724	Cd300ld	2.90394	317.932	109.483
17266851	Slfn9	2.89005	67.001	23.1833
17234647	Itgb2	2.87953	291.295	101.16
17284607	Ighm	2.86323	125.725	43.9104
17219171	Sh2d1b1	2.85848	54.4461	19.0472
17242306		2.85085	1296.17	454.66
17498870		2.84993	39.6081	13.8979
17523659	Ccr5	2.82234	158.578	56.1866
17277794	Gpr65	2.79834	287.211	102.636
17279349	Adssl1	2.798	72.4366	25.8887
17502573	Hmox1	2.78097	1137.35	408.976
17310400	1700047G03Rik	2.77199	2036.73	734.753
17448245	Tlr1	2.76727	242.661	87.6898
17228544	Soat1	2.74968	544.468	198.011
17217048	5430435G22Rik	2.74811	133.665	48.639
17534758	4930502E18Rik	2.74801	55.9641	20.3653
17527934	Kif23	2.74785	56.9023	20.708
17257361	Mrc2	2.74404	145.839	53.1476
17528586	Ccnb2	2.74371	127.872	46.6055
17429873	Gm24480	2.74246	24.443	8.91279
17546246	Spry3	2.7418	53.7642	19.6091
17233384	Fabp7	2.72092	41.2884	15.1744
17290695		2.71664	112.713	41.4897
17309981	Fyb	2.71547	289.502	106.612
17285834	Hist1h2bg	2.71489	114.929	42.333
17547744	LOC102641603	2.71368	130.494	48.0875
17397907	Gm9696	2.70693	34.2433	12.6503
17364642	Pik3ap1	2.70148	221.283	81.9118
17233993	Egr2	2.69362	240.896	89.4321
17379523	Ube2c	2.68601	210.109	78.2235
17493869	P2ry6	2.68339	361.315	134.649
17285746	Hist1h2bn	2.68115	34.2098	12.7594
17278593	Evl	2.6793	248.439	92.7251
17462686	Dppa3	2.67353	52.9508	19.8056
17339013	Emr1	2.67205	651.976	243.998
17540455	LOC100503338	2.65838	231.959	87.2558
17309929	5430437J10Rik	2.64783	27.6568	10.4451
17548703		2.64736	333.543	125.991
17312759	Cyth4	2.64551	419.225	158.467
17464573	Tfpi2	2.62897	130.304	49.5646
17226847	Cdk18	2.62377	110.146	41.9799
17424608	Cd72	2.62358	131.525	50.1318
17496853	4931431B13Rik	2.62054	27.1602	10.3644
17503825	Mmp2	2.61758	419.513	160.267
17498323	Tnfrsf23	2.61344	206.131	78.8736
17285867	Hist1h2ab	2.61055	27.2318	10.4315
17325861	Cd200r1	2.60827	148.635	56.9861
17462764	Clec4a2	2.5893	151.19	58.3904
17259507	Hmga1-rs1	2.58188	264.166	102.315
17301968	Lcp1	2.58176	1046.99	405.533
17229433	Nuf2	2.58005	51.699	20.038
17295569	Naip2	2.57762	136.904	53.1125
17300205	Traj23	2.5683	35.3179	13.7515
17404217	LOC100038947	2.56826	20.1867	7.86008
17358777	Stambpl1	2.56327	375.494	146.491
17308672	Gm15629	2.54207	44.5038	17.5069
17244949	Glipr1	2.53559	189.339	74.6728
17404200	Sirpb1a	2.52946	79.3198	31.3584
17315735	LOC102632231	2.52111	126.843	50.3124
17359020	Kif11	2.51187	74.8002	29.7787
17267454	Prr11	2.51183	71.427	28.4362
17473637	Peg3os	2.51083	905.546	360.656
17251303	Pik3r5	2.51052	132.71	52.8617
17467435	Igkv4-70	2.50515	163.1	65.1058
17488292	Pld3	2.49441	617.832	247.686
17545618	Ptchd1	2.49135	75.8584	30.4487
17229096	Prrx1	2.4873	352.596	141.759
17439830	Spp1	2.4871	118.889	47.8023
17362941	Ms4a14	2.48503	95.1856	38.3037
17513672	Cyba	2.48203	425.46	171.416
17374692	Casc5	2.47349	59.1028	23.8945
17318403	Gm25720	2.47058	43.048	17.4242
17549810		2.46867	1044.67	423.173
17286354	Serpinb6b	2.46066	102.726	41.7475
17362973	Ms4a6d	2.45731	110.449	44.9471
17457773	Tcrb-J	2.45467	39.8395	16.2301
17397575	Postn	2.45327	1314.75	535.917
17300169	Traj41	2.44418	41.8603	17.1265
17510136	Ifi30	2.43385	631.941	259.647
17403096	Adh6b	2.43232	66.5356	27.3548
17540154	Cybb	2.43198	568.528	233.772
17449989	Rasgef1b	2.43113	71.7351	29.5069
17283445	Lgmn	2.43094	884.997	364.056
17545899	S100g	2.42417	82.9115	34.202
17299329	Lgals3	2.42157	160.177	66.1462
17409816	D3Bwg0562e	2.41081	85.5267	35.4763
17235511	Gadd45b	2.40461	211.05	87.7689
17533223		2.38966	571.414	239.119
17357872	Lpxn	2.38659	141.112	59.1271
17464654	Pdk4	2.37858	659.851	277.414
17486110	Peg3	2.37135	442.592	186.641
17398406	Fam198b	2.36613	199.14	84.1628
17373177	LOC100862024	2.36187	242.165	102.531
17408960	Cd53	2.35932	845.955	358.559
17432546	Pramef12	2.35883	42.1805	17.882
17529099	Col12a1	2.35512	108.873	46.2284
17481863	Mical2	2.33477	117.394	50.2809
17402797	Cenpe	2.33407	77.0076	32.9928
17467471	Igkv4-50	2.32795	42.7441	18.3612
17501989	Lrrc25	2.32391	87.9779	37.8577
17401269	Ptpn22	2.32329	189.174	81.425
17257599	Milr1	2.31595	72.0543	31.1123
17305520	Ear1	2.31563	23.7654	10.2631
17325874	Cd200r4	2.30023	37.9333	16.4911
17474941	Kcnn4	2.29791	79.7675	34.7131
17448712	Tec	2.2926	224.327	97.8485
17254047	Ccl7	2.28822	590.112	257.892
17492314	Mfge8	2.28639	1876.12	820.563
17334302	Gm23519	2.28246	40.7583	17.8572
17338982	Vav1	2.28107	62.341	27.3297
17247155		2.27867	121.596	53.3626
17236811	Lum	2.27408	1365.23	600.344
17548932		2.26069	1016.71	449.735
17371390	Nostrin	2.25927	106.094	46.9594
17537126	A630033H20Rik	2.2581	28.0467	12.4205
17257937	Kcnj2	2.24345	55.7882	24.8672
17300173	Trav12-2	2.24032	53.9049	24.0613
17286496		2.23811	288.052	128.703
17391376	Bub1	2.23554	29.3296	13.1197
17434027	Plekhn1	2.23554	50.8404	22.7419
17308772	Lacc1	2.23424	364.313	163.059
17358274	Dock8	2.23028	508.176	227.853
17409960	Gm4610	2.22797	25.364	11.3844
17229767	Ly9	2.22659	124.23	55.7937
17444346	Daglb	2.22496	177.895	79.954
17426365	Tnc	2.21419	69.3385	31.3156
17496857	Cox6a2	2.21294	112.797	50.9715
17374332	Fmn1	2.21272	94.6202	42.7619
17541745	Fam122b	2.2107	60.5547	27.3916
17514515	Mmp3	2.2092	32.3729	14.6537
17287381	Syk	2.19859	92.6189	42.1264
17300215	Trav9d-3	2.19558	69.0114	31.432
17254166	Slfn2	2.19385	264.104	120.384
17459656	Capg	2.18958	145.562	66.4793
17243525	Slc41a2	2.18644	183.496	83.9244
17543365	Vsig4	2.17776	160.639	73.7634
17234552	Lss	2.17442	177.079	81.4376
17261650	Dock2	2.1742	286.306	131.683
17389481	Arhgap11a	2.17338	123.233	56.7012
17227764	Rgs2	2.17284	324.843	149.502
17547759		2.17106	72.7289	33.4993
17266952	Ccl9	2.16994	1415.12	652.146
17391623	Cpxm1	2.16785	205.633	94.8557
17239040	Ulbp1	2.16625	76.0268	35.096
17214197	Slc11a1	2.16077	108.063	50.0113
17513491	Cotl1	2.16065	169.11	78.2681
17547680		2.15965	398.159	184.362
17497246	Adam12	2.15918	124.425	57.626
17296554		2.15675	471.127	218.444
17357981	Prune2	2.15627	134.171	62.2234
17300167	Traj42	2.15038	17.5708	8.17104
17476364	Tyrobp	2.14842	2687.17	1250.77
17516960	Cadm1	2.1478	181.761	84.6265
17520416	Paqr9	2.14309	400.438	186.851
17544517	Gla	2.13982	197.184	92.1499
17326081	C330027C09Rik	2.13837	44.4577	20.7904
17219397	Cd48	2.13816	353.811	165.474
17227797	Rgs18	2.13777	87.5037	40.9322
17266946	Ccl5	2.1363	561.324	262.755
17548166		2.12772	100.977	47.4579
17292071	Nedd9	2.12387	477.478	224.815
17508025	Ckap2	2.1226	34.9215	16.4523
17237937	B4galnt1	2.11403	83.7191	39.6017
17397708	Dclk1	2.11216	149.524	70.7918
17485589	Pirb	2.11043	396.717	187.979
17485357	Dhcr7	2.10424	133.458	63.4232
17528274	Plekho2	2.10377	241.406	114.749
17260396	Gm11974	2.09693	58.2595	27.7832
17289388	Gm5086	2.09532	43.0772	20.5588
17469627	Oxtr	2.09185	106.033	50.6887
17541926	Fgf13	2.08435	153.947	73.8585
17321780	Cela1	2.08245	257.916	123.853
17266590	Evi2b	2.0807	387.321	186.15
17480740	Ucp2	2.07984	337.561	162.301
17361008	Tcirg1	2.07799	139.452	67.1089
17520425	Pcolce2	2.07727	827.245	398.236
17509944	Ncan	2.07574	107.79	51.9286
17548321	LOC102638481	2.07548	355.758	171.41
17401846	Vav3	2.07366	160.889	77.5873
17456554	Hilpda	2.07245	245.596	118.505
17472497	Gys2	2.06736	138.305	66.8995
17451614	2610524H06Rik	2.06256	137.302	66.5685
17523494	Kif15	2.05916	32.7863	15.9222
17402072	Frrs1	2.05901	287.898	139.823
17414114	Smc2	2.05429	141.422	68.8425
17318942	Pvalb	2.0532	43.05	20.9672
17432341	Efhd2	2.04945	444.033	216.659
17534074	Lonrf3	2.04869	55.8721	27.2721
17260761	Plek	2.04772	297.78	145.42
17440768		2.04641	112.341	54.8968
17547719	Ahnak2	2.04332	311.067	152.236
17329258	Igf2bp2	2.04101	66.4991	32.5815
17328508	Fgd4	2.03859	181.54	89.0519
17322087	Krt79	2.03434	89.8893	44.1859
17451437	Selplg	2.03287	257.57	126.703
17525868	Ubash3b	2.03032	77.4484	38.1458
17262050	Gm16033	2.02979	218.017	107.408
17248288	Sh3pxd2b	2.02866	126.294	62.2551
17514424	Casp1	2.02455	314.012	155.103
17254835	A430104N18Rik	2.02438	447.479	221.045
17289794	Plk2	2.0211	270.955	134.063
17480924	LOC102642603	2.01794	63.2159	31.3269
17300207	Trav14d-3-dv8	2.01654	29.5091	14.6335
17490978	Kcnj14	2.01553	70.2933	34.8758
17470592	Gdf3	2.01264	51.9499	25.8118
17220797	Tmem206	2.01224	112.939	56.1262
17278715	Rian	2.00914	90.3529	44.971
17546109	Tlr7	2.00518	119.277	59.4848
17278767	Gm23600	2.00488	119.904	59.8062
17528405	Rab8b	2.00312	700.273	349.591
17279701	Cdca7l	2.00206	108.653	54.2707
17321768	Bin2	2.00141	42.2442	21.1072
17462738	Clec4a3	1.99742	742.861	371.91
17292775	Hk3	1.99654	67.743	33.9301
17445308	Cyp51	1.99448	204.968	102.767
17237984	Arhgap9	1.99446	53.6679	26.9085
17299268	Cdkn3	1.99412	117.853	59.1
17354367	Lox	1.98847	427.805	215.143
17528271	A730067D02Rik	1.98767	107.198	53.9316
17293006	Cxcl14	1.98711	71.7883	36.127
17506279	Irf8	1.98688	77.2809	38.8955
17430885	Gm24762	1.98612	26.7828	13.485
17378348	Trp53inp2	1.98432	524.941	264.545
17406066	Fnip2	1.98405	187.709	94.6089
17227536	Ptprc	1.98402	730.663	368.273
17278761	AF357425	1.98173	102.941	51.9449
17316197	Fam105a	1.98109	115.339	58.2199
17219546	Slamf9	1.97751	447.209	226.147
17359520	Pi4k2a	1.97668	207.18	104.812
17218261	Ncf2	1.97409	132.612	67.1764
17229110	Gm26523	1.974	78.8571	39.9479
17403919	Depdc1a	1.97297	24.3842	12.3591
17437097	Otop1	1.96625	73.179	37.2175
17404269	Pde7a	1.9658	319.388	162.473
17407969	Plekho1	1.96569	302.488	153.883
17278321	Serpina3m	1.96325	90.691	46.1943
17487805	Atp1a3	1.96325	117.899	60.0527
17479575	Prc1	1.96178	75.0247	38.2431
17467232	Gprin3	1.95767	203.137	103.764
17394297	Pltp	1.95552	1561.25	798.381
17364820	Sfrp5	1.95513	275.705	141.016
17457128	Akr1b8	1.95342	77.0492	39.4432
17279764	Efr3b	1.94997	62.1388	31.8666
17229658	Fcer1g	1.9484	1778.54	912.824
17474974	Plaur	1.94678	106.031	54.4649
17460941	Slc6a6	1.94566	1099.55	565.13
17290173	Hmgcs1	1.94509	1361.96	700.205
17264282	Shisa6	1.94288	28.0957	14.4609
17304406	Prkcd	1.94205	308.444	158.824
17255260	Col1a1	1.94013	215.828	111.244
17462057	Gm8203	1.93829	99.7974	51.4873
17367536	Apbb1ip	1.93811	557.149	287.47
17225413	Col6a3	1.93723	386.457	199.49
17278769	DQ267100	1.93689	316.803	163.563
17261840	Hmmr	1.93624	22.7351	11.7419
17212269	Slc9a4	1.9361	35.9864	18.587
17301108	Arl11	1.9356	68.1995	35.2343
17355159	B430212C06Rik	1.9286	56.0482	29.0615
17457472	Tbxas1	1.92745	134.937	70.0081
17548858	Xlr4c	1.92683	132.043	68.5288
17509455	Sap30	1.9268	193.888	100.627
17358838	Kif20b	1.9263	43.0215	22.3338
17459236	LOC102641123	1.92098	98.217	51.1287
17212970	Sgol2	1.91866	96.4128	50.2501
17454627	Card11	1.91763	36.7504	19.1644
17493556	Acer3	1.91658	119.402	62.2995
17432674	Tnfrsf1b	1.9137	168.912	88.2644
17344309	Tnf	1.91291	66.2539	34.6351
17501652	Atp6v1b2	1.91046	802.856	420.243
17278757	Gm24564	1.90945	156.182	81.7942
17248809	Havcr2	1.90728	28.4724	14.9283
17258738	Sept9	1.90705	258.184	135.384
17436607	Sh3bp2	1.90309	128.224	67.3764
17335770	Abcg1	1.90261	191.012	100.395
17416325	Dhcr24	1.90255	230.828	121.325
17248123		1.90073	186.096	97.9074
17471127	Cd9	1.89568	651.104	343.467
17542254	Xlr4c	1.89475	117.138	61.8223
17290997	Hist1h2bl	1.89461	1770.54	934.513
17377793	Tpx2	1.89387	41.4812	21.9029
17225815	St8sia4	1.89295	262.612	138.732
17305957	Olfr735	1.89294	45.502	24.0377
17261107	Rel	1.89169	214.623	113.456
17483048	Apobr	1.89147	89.5113	47.3237
17286707	Gcnt2	1.88986	305.703	161.759
17426981	Plin2	1.88861	1546.49	818.852
17550446	Rian	1.8876	36.5756	19.3767
17509462	Galnt7	1.88532	146.163	77.5272
17285691	Hist1h2bp	1.88511	1200.3	636.725
17344873	H2-M2	1.88474	45.7265	24.2614
17288716	Glrx	1.88402	113.19	60.0789
17387426	Gm13710	1.88396	27.2661	14.4727
17260369	Myo1g	1.88174	86.0625	45.7356
17467449	Igkv4-62	1.88146	92.8522	49.3511
17507288	Shcbp1	1.87994	21.5982	11.4888
17489046	Hcst	1.87827	242.943	129.344
17526492	Il10ra	1.87748	163.426	87.0454
17229620	Fcgr3	1.87641	357.879	190.725
17295745	Cenph	1.87423	35.773	19.0868
17545824	Nhs	1.87268	45.2921	24.1857
17308965	Diap3	1.87253	41.4175	22.1185
17509537	Palld	1.87135	116.368	62.1841
17498514	Tpcn2	1.86705	172.218	92.2408
17279858	Fkbp1b	1.86576	42.1557	22.5944
17219643	Aim2	1.86251	74.2831	39.8834
17548677	Atp6v1b2	1.86207	1265.26	679.491
17357671	Ms4a6c	1.8604	160.58	86.3147
17283096	Galc	1.85824	200.015	107.637
17404402	Ect2	1.85746	36.5737	19.6902
17279759	Dnmt3aos	1.85745	55.8746	30.0814
17470796	Ptpn6	1.85693	188.05	101.269
17468961	Nup210	1.85566	84.6082	45.5947
17337133	H2-Q9	1.85437	67.4411	36.3687
17250638	Specc1	1.85345	68.419	36.9144
17458393	Tmem176a	1.85201	460.337	248.561
17535171	Gm24598	1.85059	22.6094	12.2174
17518636	2810417H13Rik	1.84901	49.0776	26.5426
17429896	Cdca8	1.84817	39.9726	21.6282
17322426	Nckap1l	1.84698	81.8864	44.3352
17544491	Btk	1.84687	99.4474	53.8464
17212174	Il1r2	1.84614	27.9304	15.1291
17534110	Gm23613	1.84574	33.3082	18.046
17362966	BE692007	1.8444	56.6536	30.7165
17359212	Hells	1.84298	33.8618	18.3734
17434297	Cdk6	1.84131	152.768	82.9667
17281428	Mis18bp1	1.84102	29.5864	16.0706
17447544	Wfs1	1.83554	238.597	129.987
17536665		1.83405	292.964	159.736
17431181	Sh3bgrl3	1.83237	3787.96	2067.25
17393868	Mafb	1.83223	133.048	72.6154
17292569	Sema4d	1.83126	80.0878	43.7337
17445507	Dbf4	1.82992	46.7844	25.5664
17219156	3110045C21Rik	1.82931	50.2638	27.4768
17374569	Bub1b	1.8292	44.1444	24.1332
17234803	Cstb	1.8286	2335.46	1277.19
17343628	Angptl4	1.82669	663.744	363.359
17406908	Fdps	1.82162	373.612	205.099
17281025	Heatr5a	1.82094	199.472	109.543
17364280	Myof	1.82034	492.127	270.35
17239719	Eya4	1.81898	54.6807	30.0612
17362559	Incenp	1.81669	45.3936	24.9869
17273948	Sdc1	1.81657	66.9346	36.8467
17328625	Sdf2l1	1.81616	149.99	82.5865
17540451	Mir221	1.81176	20.3194	11.2152
17493906	Art2a-ps	1.81101	73.7302	40.7122
17419287	Laptm5	1.81077	392.361	216.682
17242140	4930483K19Rik	1.81013	108.953	60.1906
17230725	Marc1	1.80846	316.86	175.21
17283463	Itpk1	1.80798	86.8011	48.0099
17401530	AI504432	1.80678	26.3542	14.5863
17480880	Pde2a	1.80119	401.065	222.667
17436457	Tacc3	1.7998	118.187	65.6669
17287330	LOC102641603	1.79862	92.6428	51.5078
17546175	Gm15261	1.79845	66.0573	36.7301
17407947	BC028528	1.79789	290.896	161.798
17215309	Inpp5d	1.79768	166.76	92.7637
17524233	Fat3	1.79699	32.5209	18.0975
17300209	Traj21	1.79672	36.3021	20.2046
17320143	Cerk	1.79214	97.3997	54.3484
17351282	Nedd4l	1.79082	325.535	181.78
17345670	Guca1a	1.79029	35.5928	19.881
17357815	Fam111a	1.78373	286.452	160.592
17394292	Neurl2	1.78235	206.525	115.872
17260487	Tns3	1.78172	217.038	121.814
17376167	Sirpa	1.78077	352.295	197.833
17278775	AF357355	1.77949	58.1298	32.6664
17276302	Prkch	1.77796	203.711	114.576
17374833	Nusap1	1.77637	94.8544	53.3978
17305789	Dlgap5	1.77576	54.3471	30.605
17397426	Ccrn4l	1.77565	127.259	71.6691
17325438	Hcls1	1.77479	253.905	143.062
17482766	Prkcb	1.77436	114.534	64.5495
17482110	Xylt1	1.77312	64.8702	36.5853
17240621	Aim1	1.7722	111.078	62.6781
17427799	Gm12744	1.77187	177.153	99.9808
17225138	Htr2b	1.77179	64.8811	36.619
17430103	Ago4	1.77116	44.7916	25.2895
17286587	Ly86	1.77093	429.72	242.653
17454428	Micall2	1.7709	62.7805	35.4511
17543572	Il2rg	1.7691	293.844	166.098
17409649	Vcam1	1.76812	202.372	114.456
17277387	Fos	1.76476	45.9972	26.0642
17336896	Clic1	1.76385	877.401	497.435
17267601	Scpep1	1.76348	799.971	453.634
17489464	Scn1b	1.76274	308.712	175.132
17331162	Col8a1	1.76223	164.801	93.5183
17492661	Iqgap1	1.75889	679.478	386.311
17549490		1.75861	44.781	25.4638
17285846	Hist1h4m	1.75654	24.224	13.7908
17366012	4930506M07Rik	1.75562	295.19	168.14
17218760	Gm20471	1.75404	87.933	50.1317
17453160	Gusb	1.75158	409.707	233.907
17435584	Insig1	1.74912	1918.02	1096.56
17463724	1190002F15Rik	1.74858	21.2087	12.1291
17513771	Aprt	1.74773	291.713	166.91
17431588	Ephb2	1.74714	97.5022	55.8068
17282226	Actn1	1.7468	323.07	184.95
17337741	Tnfrsf21	1.74645	236.795	135.586
17341540	Tnfrsf12a	1.74626	55.6912	31.8916
17533474	Maoa	1.74607	461.553	264.338
17279131	Tnfaip2	1.74497	81.1936	46.53
17291343	Gmnn	1.74421	117.39	67.3026
17269921	Brca1	1.74324	19.4759	11.1722
17219581	Tagln2	1.74301	742.643	426.069
17400555	Hist2h3c2	1.74255	236.716	135.845
17254065	Ccl8	1.74051	644.278	370.165
17394694	B4galt5	1.73722	249.51	143.626
17431332	Man1c1	1.73613	164.291	94.6301
17488799	2200002D01Rik	1.73584	99.8161	57.5029
17226550	Mcm6	1.73516	159.506	91.9256
17456934	Mest	1.73425	1960.87	1130.67
17366988	Gm10851	1.73383	110.327	63.632
17259679	Metrnl	1.73374	65.4888	37.773
17464210	Lrmp	1.72982	81.4623	47.093
17437278	Ncapg	1.72981	34.1248	19.7275
17404073		1.72971	1522.87	880.415
17217825	Gm19705	1.72897	168.445	97.4253
17231003	Mfsd7b	1.72878	82.8401	47.9183
17359689	Scd2	1.72692	1691.31	979.383
17229466	Hsd17b7	1.72558	103.034	59.7095
17495320	Cyp2r1	1.72502	121.212	70.2667
17344303	Lst1	1.72497	469.514	272.187
17549538		1.72298	160.658	93.2444
17346150	Lrg1	1.72225	941.546	546.695
17407716	Tnfaip8l2	1.72038	112.764	65.5459
17311263	AU022793	1.72032	32.137	18.6808
17391212	Ncaph	1.7197	45.5234	26.4717
17382557	Uap1l1	1.71968	131.48	76.4564
17432227	Fblim1	1.71955	72.2736	42.0305
17325093	Muc13	1.71943	40.0543	23.2951
17402146	Alg14	1.71857	368.888	214.648
17241308	Tspan15	1.71814	199.578	116.159
17340570		1.71519	64.347	37.5159
17296080	Gm24431	1.71238	33.3197	19.4581
17307280	Phf11b	1.71189	268.907	157.082
17545839	Reps2	1.71107	173.758	101.55
17398903	Nes	1.71032	82.155	48.0348
17454082	Pcolce	1.70779	377.67	221.146
17423806	Spaca1	1.70732	193.936	113.591
17413033	Ccl19	1.70554	230.146	134.941
17364707	Arhgap19	1.70536	29.4935	17.2946
17548850	Gm5637	1.7053	624.801	366.389
17363533	Mamdc2	1.70471	92.86	54.4725
17403509	Lpar3	1.70446	25.5535	14.9921
17384457	Stom	1.70397	576.915	338.572
17517573	LOC102633516	1.70318	109.793	64.4636
17399802	S100a4	1.70316	1915.14	1124.46
17321790	Galnt6	1.70206	39.1412	22.9963
17301697	Tnfrsf10b	1.70186	63.3669	37.234
17286375	Serpinb9b	1.69852	43.9091	25.8514
17538161	Prps1	1.69769	552.785	325.61
17306344	Slc7a7	1.69714	146.853	86.5294
17542642	Dnase1l1	1.69711	369.174	217.531
17248380	Lcp2	1.69709	252.421	148.737
17372307	Itga4	1.69672	120.113	70.7911
17491026	Emp3	1.69607	956.691	564.064
17452115	Oas1g	1.6951	42.288	24.9471
17401414	Gm5547	1.6943	21.8193	12.8781
17489399	Fxyd5	1.69411	1215.29	717.363
17392572	Cd93	1.69321	238.682	140.964
17542501	Renbp	1.69229	84.0959	49.6936
17244439	Plxnc1	1.69178	129.767	76.7045
17518316	Gm23136	1.68757	37.0271	21.9411
17322369	Itga5	1.68734	164.621	97.5622
17457496	Gm23010	1.68702	19.3255	11.4554
17219324	Arhgap30	1.68637	166.664	98.8296
17232055	Sgk1	1.68478	76.2975	45.2864
17267482	Gm22883	1.68435	19.8268	11.7712
17212461	Col3a1	1.68374	748.59	444.599
17442128	P2rx7	1.68256	230.874	137.216
17539997	Was	1.68244	48.9064	29.0688
17232394	Themis	1.68238	31.8737	18.9456
17301757	Reep4	1.68169	191.788	114.044
17351465	Tubb6	1.68155	101.657	60.4543
17412973	Ccl19	1.6811	232.454	138.275
17442149	P2rx4	1.68075	559.752	333.038
17357688	Ms4a6b	1.68021	313.978	186.869
17336422	H2-DMb1	1.67982	29.3904	17.4962
17226748	Gm25549	1.67904	57.5829	34.2951
17401293	Gm15472	1.67776	83.9772	50.0531
17363320	Gcnt1	1.67698	91.8466	54.769
17329844		1.67574	335.956	200.482
17304177	Tmem254a	1.67492	951.957	568.358
17222719	Col5a2	1.67487	123.272	73.6007
17410332	Ccdc109b	1.67449	137.825	82.3087
17470060	Rassf4	1.67377	197.351	117.908
17380392	Gm14444	1.67361	77.7064	46.4305
17431607	C1qb	1.67176	707.692	423.321
17225929	Pam	1.67139	823.972	492.986
17286365	Serpinb9	1.67014	141.445	84.6905
17256784	Tmem106a	1.66974	715.512	428.517
17217116	Rab29	1.66962	414.604	248.322
17412237	Mms22l	1.66954	50.3366	30.15
17254300	Wfdc21	1.66891	2093.59	1254.46
17469967	Plxnd1	1.66771	313.922	188.236
17403490	Mcoln2	1.66745	83.697	50.1945
17417117	Stil	1.66711	30.7914	18.4699
17480216	Prcp	1.6666	545.354	327.226
17292990	Tifab	1.66586	60.0747	36.0623
17285056	Idi1	1.66443	148.132	88.9989
17462905	Lpcat3	1.66432	760.457	456.918
17435825	Cenpa	1.66418	60.4388	36.3174
17404628	Pex5l	1.66333	49.4688	29.7408
17213246	Cdk15	1.6623	27.2547	16.3958
17240022	Cenpw	1.66205	70.7081	42.5428
17352985	B4galt6	1.66178	360.173	216.739
17390778	Duoxa1	1.66151	86.2163	51.8903
17254194	AI662270	1.65911	255.062	153.734
17355026	Atp8b1	1.65883	164.387	99.0984
17318950	Csf2rb2	1.65775	131.054	79.055
17375503	Mir147	1.65756	63.5175	38.32
17265268	Cxcl16	1.65673	220.141	132.877
17295130	F2r	1.65592	225.49	136.172
17457787	Tcrb-J	1.65542	283.262	171.112
17221633	Mcm3	1.65507	77.2168	46.6546
17306906	Ripk3	1.65256	67.1673	40.6443
17541875	Arhgef6	1.65147	315.409	190.987
17504122	Ccl22	1.65011	47.6175	28.8571
17248309	Stk10	1.64999	94.7128	57.4018
17481102	Rrm1	1.6472	112.751	68.4497
17536206	Gm25006	1.64697	16.2119	9.84344
17528137	Zwilch	1.64668	25.672	15.5901
17548664		1.6459	197.448	119.963
17278779	Gm25357	1.64549	39.7541	24.1594
17256473	Atp6v0a1	1.64474	649.17	394.695
17382169	Mastl	1.64334	39.4181	23.9866
17361996	Ppp2r5b	1.64322	261.42	159.09
17505599	Vac14	1.64272	355.678	216.518
17311251	Dcstamp	1.6423	21.5279	13.1083
17501041	Casp3	1.6423	43.4773	26.4734
17320019	5031439G07Rik	1.64115	95.2153	58.0176
17548752		1.64085	156.593	95.4342
17229187	Xcl1	1.64064	125.618	76.5667
17422907	Perm1	1.64048	23.9846	14.6205
17396056	Fabp5	1.64043	838.905	511.395
17441365	Taok3	1.64034	160.79	98.0228
17472899	LOC102639797	1.64002	19.0023	11.5866
17304162	Tmem254a	1.63978	936.998	571.418
17490830		1.63903	22.8011	13.9114
17543648	Ercc6l	1.63837	32.1246	19.6076
17402097	Gm22408	1.63595	62.2922	38.077
17314682		1.63557	345.905	211.489
17347663	C430042M11Rik	1.63454	33.4862	20.4866
17232189	Taar7d	1.63424	18.4307	11.2779
17483577	Itgam	1.63209	213.008	130.512
17339876	Qpct	1.63001	213.823	131.179
17395155	Ctsz	1.62995	821.861	504.225
17531923	Cmtm7	1.62877	160.56	98.5772
17361041	Aldh3b1	1.62875	113.289	69.5557
17242177	Col6a1	1.62873	576.037	353.673
17456692	Irf5	1.62865	156.701	96.2155
17464316	Stk38l	1.62856	300.263	184.374
17264042		1.62645	167.571	103.029
17476036	Map4k1	1.62616	78.0613	48.0033
17255369	LOC102640811	1.62559	88.7113	54.5718
17547505		1.62509	1346.19	828.379
17452853	Rilpl2	1.6244	90.2275	55.5451
17237170	Pawr	1.62374	221.322	136.304
17317233	Atad2	1.62341	85.1108	52.4272
17405789	Trim59	1.62314	64.5142	39.7465
17444961	Alox5ap	1.62097	698.224	430.744
17435055	Gsap	1.62075	126.758	78.2094
17484233	Ptpre	1.62022	144.174	88.9843
17300227	Traj11	1.62016	38.7744	23.9324
17451443	Coro1c	1.61995	383.279	236.6
17303706	Gng2	1.61916	95.0544	58.7061
17503616	Adcy7	1.61861	92.1477	56.9301
17448251	Tlr6	1.61855	94.4218	58.3374
17501721	Gmip	1.61762	66.5671	41.1512
17439535	Bmp3	1.61658	242.789	150.187
17390810	Gatm	1.61628	89.2657	55.2292
17222149	Neurl3	1.61626	224.005	138.595
17414250	Tmem38b	1.61621	118.81	73.5115
17332236	Runx1	1.6161	80.9373	50.0819
17344990	Cenpq	1.6158	23.7912	14.7241
17370002	Fam129b	1.61565	119.811	74.1567
17294302	Trip13	1.61507	37.1956	23.0303
17232112	C920009B18Rik	1.61505	63.9483	39.5953
17337122	LOC68395	1.61494	608.796	376.977
17419277	Sdc3	1.61481	278.341	172.367
17496839	Pycard	1.61474	184.008	113.955
17368683	Gm10134	1.61451	172.788	107.022
17321474	Tuba1a	1.61422	1931.48	1196.55
17471828	Klra2	1.61318	33.2972	20.6407
17356427	Fosl1	1.6131	30.7365	19.0543
17464738	Col28a1	1.61282	30.0497	18.6318
17406783	Lmna	1.6127	206.234	127.881
17295588	Naip5	1.61194	143.852	89.2414
17492575	Fes	1.61097	46.9021	29.1143
17340050	Plekhh2	1.61074	174.516	108.345
17216299	Gm3608	1.6099	30.831	19.1508
17269911	Vat1	1.6093	240.412	149.389
17454551	Snx8	1.60872	112.02	69.6328
17475342	Tgfb1	1.60811	222.291	138.231
17541404	Elf4	1.60682	207.565	129.177
17479736	Tm6sf1	1.60681	488.407	303.962
17308744	Gm25517	1.60512	70.4658	43.9006
17337110	H2-Q5	1.60323	46.804	29.1937
17217566	Ptpn7	1.60287	50.3569	31.4168
17285559	Elmo1	1.60266	237.812	148.385
17391971	Pcna	1.60177	1001.2	625.06
17539611	Gpm6b	1.60153	111.774	69.7917
17216339	Tnfrsf11a	1.60028	63.5208	39.6934
17457804	Tcrb-J	1.60025	517.863	323.614
17366244	LOC100041057	1.5999	39.6966	24.812
17251485	Aurkb	1.59937	53.8569	33.6739
17462729	Clec4a1	1.59912	357.787	223.74
17319037	Rac2	1.59904	401.738	251.238
17366201	LOC101055672	1.59865	655.927	410.3
17267209	Brip1	1.59805	31.4528	19.682
17451568	Gltp	1.5979	1007.07	630.247
17376891	Sptlc3	1.59683	44.7793	28.0426
17236366	Sycp3	1.59503	1288.08	807.559
17295757	Ccnb1	1.59452	27.4294	17.2023
17391920	Rassf2	1.5943	174.258	109.3
17440575	Chek2	1.59304	72.6077	45.578
17526456	Cd3g	1.5928	46.4425	29.1578
17285710	Hist1h2br	1.59018	96.9357	60.9588
17235408	Dot1l	1.58976	148.903	93.6643
17219005	Creg1	1.58955	869.017	546.707
17357827	Gm4952	1.58953	21.4973	13.5244
17230918	Cenpf	1.58946	39.0538	24.5704
17542364		1.58915	1144.73	720.34
17539658	Arhgap6	1.58909	72.3191	45.5096
17326405	Dcbld2	1.58826	173.487	109.231
17317637	Sla	1.58628	141.761	89.3667
17337796	Pla2g7	1.58619	118.288	74.5738
17359608	Entpd7	1.58616	60.5086	38.1479
17229931	Slamf8	1.58507	51.123	32.2528
17404028	Tpd52	1.58431	156.811	98.9779
17286905	Cd83	1.58214	91.563	57.8729
17301428	Pbk	1.58203	37.7862	23.8847
17495368	Nup35	1.58145	92.3101	58.3704
17420951	Mfap2	1.58091	106.945	67.6474
17375767	Blvra	1.58077	533.38	337.418
17382038	Pip4k2a	1.58068	400.416	253.319
17385767	Fap	1.58053	184.193	116.539
17477101	Nkg7	1.58044	119.492	75.6067
17534102	Slc25a43	1.57974	23.1725	14.6686
17289544	1700099I09Rik	1.57962	28.7719	18.2145
17262942	Slc36a2	1.57902	807.536	511.416
17425631	Svep1	1.57854	523.672	331.745
17456545	Lep	1.57694	4245.92	2692.52
17236307	Pmch	1.57692	26.4293	16.7601
17338403	B430306N03Rik	1.57682	36.4766	23.133
17346749	Rab31	1.5766	159.29	101.033
17489320	Cd22	1.57587	41.6195	26.4105
17356002	Unc93b1	1.57535	269.731	171.22
17316175	Basp1	1.57517	307.307	195.094
17271757	Gm11710	1.57501	684.516	434.612
17213548	Nrp2	1.57425	202.733	128.781
17465750	Wdr91	1.57361	109.152	69.3638
17319738	Nfam1	1.57357	95.2539	60.5335
17296558	Gm21188	1.57332	363.472	231.022
17229128	BC055324	1.57288	32.9997	20.9804
17498962	Col4a2	1.57267	166.748	106.029
17435816	Slc35f6	1.57244	187.303	119.116
17280207	Adam17	1.57209	273.562	174.012
17289928	Ppap2a	1.57181	253.238	161.112
17502583	Mcm5	1.5715	40.508	25.7765
17470391	Gm26591	1.57102	89.9895	57.2811
17549452	Sh3tc2	1.56986	104.91	66.8277
17275405	Gm26517	1.56796	104.874	66.8858
17430906	Themis2	1.56705	232.742	148.522
17242150	Col6a2	1.56652	221.095	141.138
17471565	Klrk1	1.565	55.1064	35.2118
17438823	Dck	1.56415	58.6345	37.4866
17472192	Mgp	1.56394	4357.63	2786.31
17233629	Psap	1.56369	2293.07	1466.45
17238210	Prim1	1.56282	69.6586	44.5724
17217728	Kif21b	1.56247	53.2929	34.1081
17464672	Slc25a13	1.56228	38.0922	24.3825
17398233	Smc4	1.5618	447.278	286.386
17297537	Plau	1.56156	790.198	506.032
17353520	Cdc25c	1.56151	19.8461	12.7095
17494674	Gm8995	1.56071	244.811	156.858
17294696	Rasa1	1.55858	710.347	455.764
17546203	Gm25651	1.55843	36.0476	23.1308
17216753	Mgat5	1.55798	121.253	77.8274
17211286	Ly96	1.55725	227.268	145.942
17526923	Hspb2	1.55688	116.227	74.6537
17415437	Gm12657	1.55585	32.8357	21.1046
17313895	Gtse1	1.55501	39.1057	25.1483
17266882	LOC102635154	1.55437	77.0725	49.5843
17340845	Igf2r	1.55417	402.554	259.015
17375685	Fgf7	1.55376	92.8492	59.7577
17326604	Robo1	1.5537	81.1092	52.2039
17377870	Hck	1.55301	87.6993	56.4706
17271751	Gm11710	1.55204	1315.35	847.499
17332893	Tmem181a	1.55119	111.718	72.0205
17222642	Fhl2	1.55038	118.833	76.6478
17463851	Ptpro	1.54981	46.0326	29.7021
17222193	Ankrd23	1.54956	61.2263	39.5121
17550492	Gm11974	1.5487	68.167	44.0157
17403108	Adh6-ps1	1.54866	38.1471	24.6323
17266960	Ccl6	1.54795	576.467	372.407
17534555	Sash3	1.54794	47.1425	30.4549
17357659	Ms4a4b	1.54754	21.4811	13.8808
17307774	Esco2	1.54737	18.1706	11.7429
17479974	Nox4	1.547	75.6918	48.9282
17463567	Klrd1	1.54696	57.6267	37.2517
17255466	Gngt2	1.54634	204.895	132.503
17352731	Npc1	1.54623	180.594	116.797
17437558	Pcdh7	1.54608	339.339	219.483
17528255	A730067D02Rik	1.54468	27.4688	17.7828
17506418	Cdt1	1.54459	52.205	33.7985
17317115	Dscc1	1.5443	16.1142	10.4346
17314556	Slc48a1	1.54383	644.838	417.686
17274184	Socs2	1.54323	36.7778	23.8318
17423622	Tstd3	1.54304	200.688	130.06
17548315		1.54251	3847.39	2494.24
17548673		1.5416	356.567	231.297
17398557	Sfrp2	1.54153	98.068	63.6173
17376549	Prn	1.54153	42.274	27.4235
17346477	Dennd1c	1.54139	76.5034	49.6328
17504444	Cmtm3	1.54086	522.401	339.032
17389460	4930533B01Rik	1.54002	23.1818	15.0529
17327016	Gm15965	1.53988	60.5747	39.3374
17218449	Angptl1	1.53983	105.258	68.357
17238605	Itga7	1.53902	239.888	155.871
17346812		1.53884	819.817	532.749
17424421	Ccl19	1.5384	220.078	143.056
17442332	Kntc1	1.53832	21.5905	14.0351
17233286	Nepn	1.53802	30.7769	20.0108
17540188	Srpx	1.53753	79.1118	51.4539
17494081	Rhog	1.53733	185.17	120.449
17546212	G530011O06Rik	1.53714	188.463	122.607
17233294	Nus1	1.53614	741.513	482.711
17304193	Tmem254a	1.53434	897.981	585.257
17498730	Mcemp1	1.53313	50.7472	33.1003
17414382	Gm26889	1.53296	127.727	83.3205
17312700	Ncf4	1.53193	53.8716	35.1659
17548763	Gm19279	1.53178	56.5474	36.9162
17461124	Arl6ip5	1.53117	236.663	154.564
17513854	Gm24445	1.52996	141.297	92.3534
17548998		1.5297	1606.73	1050.36
17344444	Tubb5	1.52829	878.757	574.994
17319022	C1qtnf6	1.52723	87.1084	57.0369
17504958	Nutf2	1.5245	147.547	96.7833
17419437	Ptafr	1.52427	564.748	370.503
17496887	Rgs10	1.52372	177.889	116.747
17472210	Arhgdib	1.52355	370.325	243.068
17462958	Cdca3	1.52323	30.5483	20.055
17520881	Gm5627	1.52322	384.248	252.26
17300279	Mmp14	1.523	275.817	181.102
17390066	Ehd4	1.52267	243.55	159.949
17226593	Cxcr4	1.5226	167.039	109.707
17371993	LOC102632438	1.52246	76.3456	50.1461
17378827	Lbp	1.52104	2439.74	1604
17536566	Kif4	1.5208	22.3431	14.6917
17330523	Atp6v1a	1.52043	558.601	367.396
17280689	Hdac9	1.52017	122.548	80.6147
17222354	4930594C11Rik	1.51815	33.5524	22.1009
17291053	Hist1h4i	1.51802	56.5646	37.2621
17279608	Ncapg2	1.51792	45.1302	29.7317
17229842	Pea15a	1.51779	495.748	326.624
17374632	Knstrn	1.51756	27.587	18.1786
17417492	Ccdc163	1.51589	65.2279	43.0294
17305953	Olfr734	1.51573	18.4856	12.1958
17290457	Ryr2	1.51518	34.2161	22.5822
17413832	Nans	1.51488	102.548	67.6938
17480528		1.51443	1451.34	958.341
17320907	Slc38a1	1.51342	91.8365	60.6813
17500626	Tusc3	1.51318	273.072	180.462
17535558	Bgn	1.51313	2603.05	1720.3
17483098	Gdpd3	1.5124	43.3075	28.6349
17476273	Zfp382	1.51236	42.6295	28.1874
17244140	Apaf1	1.51233	118.405	78.293
17276985	Sipa1l1	1.51205	253.724	167.802
17362223	Fermt3	1.5118	65.7197	43.4711
17549840	Sh3tc2	1.51116	105.146	69.5795
17358544	Cd274	1.51061	143.439	94.9545
17504422	Cklf	1.51025	76.4924	50.6487
17355213	Cep76	1.50993	46.5579	30.8346
17336595	Gpsm3	1.50898	73.3624	48.6173
17496568	Kif22	1.50788	42.202	27.9877
17331987	Mis18a	1.50719	66.1078	43.8616
17210953	St18	1.50705	20.6761	13.7196
17524752	Spc24	1.50634	41.9417	27.8435
17262065	Cyfip2	1.50616	48.8049	32.4037
17280609	Pik3cg	1.50578	96.7366	64.2435
17440772	Coro1c	1.50538	658.65	437.532
17480420	Pak1	1.50527	91.2518	60.6214
17305748	Gch1	1.50512	51.8685	34.4613
17260633	Fignl1	1.50435	19.6203	13.0424
17321597	Racgap1	1.50394	43.6642	29.0333
17481144	Olfr558	1.50336	97.0413	64.5495
17258140	Tmem104	1.50333	206.389	137.288
17313064	Syngr1	1.5019	53.7602	35.7949
17281506	Pole2	1.5017	23.8152	15.8588
17439164	Sept11	1.50151	293.249	195.303
17379755	Gm25265	1.50097	28.0215	18.669
17430430	Fam167b	1.50082	36.0058	23.9907
17455498		1.50082	505.234	336.639
17230034	AI607873	1.49983	479.762	319.877
17347236	Nlrc4	1.49882	22.118	14.7569
17491378	E2f8	1.49872	21.3942	14.275
17289196	Lhfpl2	1.49712	99.86	66.7014
17493571	Tsku	1.49555	68.0815	45.5228
17524014	Endod1	1.4953	41.2981	27.6187
17537865	Arxes1	1.49527	378.426	253.083
17433169	Pik3cd	1.49517	37.7092	25.2207
17372725	Aplnr	1.49495	227.192	151.974
17434141	Ccl19	1.49481	250.565	167.623
17438987	Cxcl1	1.49467	38.1487	25.5231
17493685	Gm4980	1.49449	66.2915	44.3574
17366451	Frmd4a	1.49427	95.5438	63.9401
17321318	Fkbp11	1.49419	65.3519	43.7372
17381357	Camk1d	1.49395	58.1516	38.9246
17360890	Grk5	1.49368	400.402	268.064
17225119	A630001G21Rik	1.49338	100.543	67.3259
17351053	Csf1r	1.49296	555.4	372.013
17535434	Nsdhl	1.49296	1052.96	705.287
17332228	Rcan1	1.49245	176.129	118.013
17505913	Cenpn	1.49214	27.3113	18.3034
17230484	Ephx1	1.49194	542.593	363.683
17502280	Glt25d1	1.49157	189.242	126.874
17413528	Melk	1.49136	26.8478	18.0023
17493358	Ddias	1.49073	25.2176	16.9163
17524535	Dnmt1	1.49044	214.205	143.719
17535600	Dusp9	1.48822	78.9427	53.0449
17513076	Mlkl	1.4875	179.171	120.452
17262209	Gm5431	1.48737	47.1656	31.7107
17545078	Ammecr1	1.48733	93.5854	62.9218
17486859	C5ar2	1.48687	54.0789	36.3709
17432835	Plod1	1.48633	159.214	107.119
17524969	Anln	1.48628	117.22	78.8681
17399702	Dennd4b	1.48605	100.909	67.9044
17351027	Pdgfrb	1.48591	350.552	235.917
17338617	Emr4	1.48539	56.1945	37.8314
17375961	Bcl2l11	1.48521	61.2372	41.2315
17248412	Fam196b	1.48466	95.7994	64.5263
17401335	Slc16a1	1.48416	97.3798	65.6125
17286788	Gm26877	1.48394	55.1839	37.1874
17392730	Abhd12	1.48387	640.701	431.777
17537713		1.48359	195.928	132.063
17548987	2810025M15Rik	1.48343	239.546	161.482
17420171	Hspg2	1.48332	575.384	387.904
17517554	Pstpip1	1.48312	94.1341	63.4702
17517947	Hexa	1.4824	1010.9	681.932
17437198	Bst1	1.48064	42.6475	28.8035
17241981	Mmp11	1.48	39.0211	26.3657
17505252	Cyb5b	1.47985	884.443	597.658
17453288	Ncf1	1.47934	64.3897	43.5259
17320337	Plxnb2	1.47926	169.126	114.332
17252058	Tm4sf5	1.47743	71.3138	48.2688
17539004	Klf8	1.4771	35.3402	23.9254
17348602	Gm26407	1.47692	153.5	103.933
17214685	Acsl3	1.4769	154.131	104.361
17214904	Gm16028	1.47652	155.501	105.316
17231100	Traf5	1.47578	55.1526	37.3718
17300021	Trav14-1	1.47573	61.4656	41.6509
17384484	Ggta1	1.47507	115.892	78.5675
17304906	Wdfy4	1.47503	77.8949	52.809
17221375	Eya1	1.47461	98.4844	66.7868
17268905	Gm23640	1.47411	60.2644	40.8819
17330058	Pdia5	1.47398	62.1977	42.1972
17481960	Arntl	1.47283	40.603	27.5681
17513681	Mvd	1.47276	83.7152	56.8424
17488792	Kcnk6	1.47214	106.387	72.2671
17215932	Sned1	1.47158	91.2624	62.0165
17278410	Gskip	1.47111	194.564	132.256
17548000		1.47099	1132.8	770.092
17435245	2700038G22Rik	1.47061	44.6002	30.3277
17339554	Lbh	1.47043	1334.52	907.572
17388041	LOC102641972	1.46956	507.283	345.193
17516383	Snord14e	1.46884	454.516	309.438
17402305	Bcar3	1.46861	521.119	354.838
17219612	Vsig8	1.4679	32.2151	21.9464
17431394	Clic4	1.4676	1629.91	1110.59
17523436	Topaz1	1.4676	43.7698	29.8241
17393008	Dusp15	1.4675	18.2026	12.4038
17425855	Inip	1.4675	86.9572	59.2554
17493875	P2ry2	1.46749	55.7541	37.9929
17490839	Bax	1.4669	371.405	253.191
17211790	Hs6st1	1.46689	106.272	72.4476
17410114	Ugt8a	1.46678	40.514	27.6211
17223799	Plekhm3	1.46659	121.768	83.0282
17450727	Tmed5	1.46595	393.522	268.441
17297227	Slc4a7	1.4658	231.84	158.166
17512554	Psmb10	1.4651	501.167	342.071
17240190	Dse	1.46498	190.834	130.264
17301670	Loxl2	1.46472	94.5758	64.5693
17252013	Arrb2	1.4618	214.556	146.775
17288302	Rsl1	1.46082	29.07	19.8998
17413852	Galnt12	1.46057	35.8757	24.5629
17547986		1.45969	613.057	419.993
17319405	Snord43	1.45932	24.0624	16.4887
17338747	Uhrf1	1.45924	52.6707	36.0947
17426855	Ttc39b	1.45884	109.547	75.0918
17491431	Gm22211	1.45842	40.313	27.6416
17406129	Tmem144	1.45826	32.1182	22.0249
17532063	Acaa1b	1.45811	40.165	27.5458
17243617	Ckap4	1.45809	78.3214	53.7151
17393789	Tgm2	1.45703	469.647	322.332
17284222	Ahnak2	1.45699	113.011	77.5647
17241635	Gm26359	1.45668	30.423	20.8852
17547587		1.45535	162.547	111.69
17333318	Gm23833	1.45474	45.4544	31.2457
17306477	Slc7a8	1.45417	251.955	173.264
17414331	Fam206a	1.45388	101.998	70.1559
17248242	Snrnp25	1.45357	211.763	145.685
17396223	Gm16093	1.45212	94.9377	65.3785
17511534	Snx20	1.45195	58.8018	40.4984
17216215	Gm25413	1.45104	16.5823	11.4278
17268103		1.45076	1083.26	746.685
17548593	Gm6314	1.45033	585.593	403.766
17473856	Lig1	1.44979	89.5186	61.746
17447259	Tnip2	1.44961	81.2665	56.0608
17457143	Akr1b10	1.44955	127.186	87.7422
17342101	Hn1l	1.4495	356.377	245.862
17313705	Parvb	1.44945	130.594	90.0993
17342740	AI413582	1.44852	164.197	113.355
17371990	Gm13703	1.44846	95.053	65.6236
17366992	Il2ra	1.44836	73.4425	50.7075
17392375	Snx5	1.44762	672.03	464.232
17401357	Rhoc	1.44758	222.222	153.512
17464580	Bet1	1.44723	267.57	184.884
17411527	Lyn	1.44677	260.83	180.285
17310589	Myo10	1.4467	303.173	209.561
17489304	Ffar2	1.44642	93.307	64.5088
17541618	Mbnl3	1.44564	40.9937	28.3567
17253570	Spag5	1.4456	30.8002	21.3061
17426956	Haus6	1.44512	76.0656	52.636
17298364	Nt5dc2	1.44504	53.7743	37.2131
17548719		1.44503	339.99	235.282
17466228	Clec5a	1.44458	21.5485	14.9168
17298775	Anxa8	1.44452	53.6025	37.1074
17225113		1.44432	17.9077	12.3987
17524578	S1pr2	1.44422	81.9288	56.7289
17315606	Pde1b	1.44396	80.0711	55.4526
17402361	Sec24d	1.44394	264.674	183.299
17513713	Piezo1	1.44324	215.941	149.623
17301131	Rnaseh2b	1.44311	110.127	76.3125
17455507	Hsph1	1.44279	191.745	132.899
17258547	Ten1	1.4427	64.298	44.5678
17520364	Plod2	1.44209	101.032	70.0593
17217914	Aspm	1.44111	23.1238	16.0458
17489759	C230052I12Rik	1.44039	40.9476	28.4281
17301213	Ctsb	1.43963	3944.75	2740.12
17437529	Stim2	1.43958	499.152	346.735
17256959	Grn	1.43873	2578.18	1791.98
17309649	Gpr183	1.43718	122.979	85.5696
17292026	A730081D07Rik	1.43697	203.146	141.372
17215650	Lrrfip1	1.43642	177.042	123.253
17512654		1.43581	819.631	570.85
17487144	LOC102636709	1.43487	31.0148	21.6151
17438314	Tmem165	1.43472	529.949	369.373
17277060	Gm26623	1.43426	1252.57	873.322
17480327	Alg8	1.43413	513.141	357.806
17317486	Fam49b	1.43408	251.671	175.493
17315878	Skp2	1.43292	52.1251	36.3769
17243850	Parpbp	1.43288	29.188	20.3702
17310237	Ugt3a2	1.43211	19.1536	13.3744
17265958	Serpinf1	1.43208	298.579	208.494
17238447	Gm23182	1.43158	22.3241	15.5941
17528617	Fam63b	1.43125	110.97	77.534
17471201	Rad51ap1	1.43106	34.1635	23.8728
17497326	5830432E09Rik	1.43092	95.9512	67.0555
17395091	Pmepa1	1.43049	910.022	636.163
17345865	Rftn1	1.43046	88.0309	61.5404
17549252		1.42955	3299.15	2307.83
17455878	Peg10	1.42954	109.762	76.7814
17342625	Itfg3	1.42944	128.499	89.8947
17224125	Mreg	1.4293	27.737	19.406
17351384	Sec11c	1.42911	480.469	336.203
17254283	Ccl4	1.42906	68.9563	48.2529
17518980	Mir3109	1.42844	116.995	81.9042
17467171	Vopp1	1.42826	45.3349	31.7414
17463898	Dera	1.42802	276.247	193.448
17295607	Naip7	1.42779	38.3353	26.8494
17399112	Arhgef2	1.42731	149.36	104.645
17359098	Cep55	1.42674	21.6192	15.1529
17461798	Vhl	1.42641	65.1841	45.6979
17536383	F630028O10Rik	1.42599	82.8149	58.0754
17345321	Polh	1.42592	142.151	99.6906
17504649	Cbfb	1.42592	245.134	171.913
17540465	Slc9a7	1.42577	42.2319	29.6203
17381330	Optn	1.42487	280.256	196.689
17288896	Actg1	1.42484	381.634	267.843
17503650	Nkd1	1.42409	94.3257	66.2357
17517132	Cryab	1.42356	2270.76	1595.13
17343710	H2-K1	1.42304	956.47	672.132
17482739	Plk1	1.42227	28.2916	19.8918
17370455	Nek6	1.42212	225.078	158.269
17549462		1.42174	3320.18	2335.29
17495549	Itpripl2	1.42168	408.648	287.44
17486099	Zim1	1.42072	19.1527	13.4809
17496376	Coro1a	1.42069	152.517	107.355
17437390	Pi4k2b	1.42066	137.047	96.4674
17292634	Nfil3	1.41963	51.0948	35.9917
17366399	Dclre1c	1.41961	226.207	159.344
17269974	Meox1	1.4196	78.8298	55.5295
17466624	Tmem176b	1.41939	661.567	466.092
17237219	Osbpl8	1.41925	495.044	348.807
17297713	Zmiz1	1.41923	558.617	393.605
17325514	Fstl1	1.41865	696.66	491.071
17344289	Aif1	1.41861	254.508	179.407
17408483	Ptgfrn	1.41761	102.502	72.3064
17265526	Nlrp1c-ps	1.41758	54.5344	38.4701
17493658	Serpinh1	1.41743	378.558	267.074
17217083	Pm20d1	1.41625	88.1919	62.2713
17504321	Gins3	1.41621	40.6085	28.6741
17356692		1.41608	78.7091	55.5826
17342676	Bak1	1.41558	595.267	420.509
17219079	Fam78b	1.41535	131.39	92.8321
17457343	Atp6v0c	1.41521	877.09	619.761
17239638	Pde7b	1.41423	298.924	211.368
17299180	Ptger2	1.41423	39.391	27.8534
17405825	Rpl32-ps	1.4139	18.7951	13.2931
17214924	Sp140	1.41333	29.1104	20.597
17291767	Tubb2a	1.4129	241.333	170.806
17462149	Cxcl12	1.41281	547.003	387.175
17271118	Pitpnc1	1.41272	117.671	83.2938
17527565	Csk	1.41231	80.0921	56.7099
17476372	Nfkbid	1.41198	30.5143	21.611
17395079	Zbp1	1.41185	191.799	135.849
17265719	Gm22075	1.41177	66.2421	46.9214
17327491	Wrb	1.41152	127.226	90.1344
17301634	Loxl2	1.4115	191.145	135.419
17231600	Mir5104	1.41136	17.0674	12.0928
17379554	Zswim1	1.41132	79.8753	56.5963
17543150	Pola1	1.41128	102.857	72.8819
17359967	Nfkb2	1.41118	70.2973	49.8145
17433265	Car6	1.41105	17.0033	12.0501
17514435	Casp4	1.40922	231.939	164.587
17283955	Gm26906	1.40902	129.395	91.833
17238974	Fbxo5	1.409	88.1867	62.5883
17421511	Zfp600	1.40899	137.176	97.3576
17296084	Zswim6	1.40893	144.252	102.384
17226420	Actr3	1.4085	1755.48	1246.34
17431612	C1qc	1.40832	159.523	113.272
17288699	Ell2	1.40789	563.034	399.913
17538109	Tbc1d8b	1.4077	166.044	117.954
17361741	Ehbp1l1	1.40763	171.803	122.052
17524107	Panx1	1.40757	75.8431	53.8821
17249206	Adamts2	1.40754	295.932	210.247
17282563	Npc2	1.40742	4672.28	3319.74
17238558	Mmp19	1.40712	301.545	214.3
17233794		1.40663	335.157	238.27
17313158	Fam83f	1.40546	30.0844	21.4053
17503260	Dnase2a	1.40522	68.8539	48.9988
17548532		1.40514	2654.52	1889.16
17394063	Ada	1.405	66.6044	47.4052
17405737	Lxn	1.40495	331.827	236.184
17458372	Gimap7	1.40471	29.8198	21.2284
17503937	Mt2	1.40466	3612.77	2571.99
17550524	Trp53cor1	1.40446	62.5233	44.5177
17281575	Vcpkmt	1.4044	36.9515	26.3111
17501292	Hmgb2	1.40423	143.663	102.308
17549848		1.40401	3262.28	2323.54
17535245	Aff2	1.404	102.419	72.9482
17217022	Fam72a	1.40399	32.6086	23.2256
17355304	4930503L19Rik	1.40359	92.1316	65.6398
17360084	As3mt	1.40355	152.841	108.896
17262316	Ltc4s	1.40345	465.201	331.47
17526956	Layn	1.40262	217.27	154.903
17404195	Gm9733	1.40211	18.7875	13.3994
17330773	Pvrl3	1.40179	71.4171	50.9471
17458362	Gimap4	1.40139	287.134	204.892
17519910	Ttk	1.40073	21.3105	15.2139
17510264	Haus8	1.40053	75.0228	53.5674
17395016	Aurka	1.40049	38.3029	27.3496
17433493	Kcnab2	1.40026	34.512	24.6468
17455608	Rfc3	1.4001	56.3639	40.257
17445755	Phtf2	1.40001	119.901	85.6432
17332628	C2cd2	1.39889	133.668	95.5528
17366536	Ccdc3	1.39878	123.252	88.1135
17345134	Runx2	1.39822	64.5036	46.1327
17518224	Gm26609	1.39678	25.2764	18.0962
17424928	Tomm5	1.39636	157.041	112.465
17478864	Mtmr10	1.39624	175.702	125.839
17270369	Kif18b	1.39621	37.0384	26.5279
17270398	Dcakd	1.39579	162.862	116.681
17484271	Mgmt	1.39579	237.359	170.054
17549460		1.39494	3263.01	2339.18
17411605	Sdcbp	1.39463	519.654	372.611
17429454	Ctps	1.39445	108.032	77.4732
17345977	Sgol1	1.39388	19.5848	14.0505
17429810	Akirin1	1.39383	139.844	100.33
17364828	Crtac1	1.39342	222.935	159.991
17534938	Slc9a6	1.3934	335.634	240.874
17379560	Ctsa	1.39338	889.499	638.376
17408813	Cttnbp2nl	1.39337	207.152	148.67
17463579	Gm17631	1.39293	184.455	132.423
17283248	Ttc7b	1.39259	291.555	209.362
17549186	LOC102642448	1.39235	27.1459	19.4964
17549216	H2-Q9	1.39173	715.424	514.054
17502102	Myo9b	1.39143	202.204	145.32
17548750		1.39072	3416.45	2456.61
17394285	Spata25	1.39059	25.4654	18.3127
17461807	Irak2	1.39051	292.306	210.215
17362784	Tmem132a	1.38936	41.1647	29.6286
17451713	Dynll1	1.38919	166.703	120
17379871	1500012F01Rik	1.38868	35.8375	25.8068
17353699	Hbegf	1.38865	54.9641	39.5808
17387385	Calcrl	1.3885	477.736	344.065
17337152		1.3885	1079.24	777.271
17460891	Fbln2	1.38805	292.918	211.029
17346231	Ptprs	1.38789	80.7082	58.1517
17290865	Epdr1	1.3878	143.975	103.744
17501025	Cenpu	1.38765	30.5828	22.0393
17496310	Cln3	1.38698	112.436	81.0654
17286454	1110046J04Rik	1.3864	87.5164	63.1248
17447960	4930518C09Rik	1.38639	28.459	20.5274
17289584	Cenpk	1.38624	37.124	26.7805
17540050	Ebp	1.38608	192.067	138.568
17366271	LOC101056250	1.38595	279.501	201.668
17286719	Pak1ip1	1.38581	358.779	258.894
17427051	Ptplad2	1.3856	219.727	158.579
17304353	Cacna1d	1.38549	58.4155	42.1624
17274310	Hpcal1	1.38529	32.5426	23.4915
17358422	Vldlr	1.38475	508.273	367.05
17502970	Ptger1	1.38442	134.377	97.0634
17266489	Tmem97	1.38442	82.3505	59.4839
17402485	Zgrf1	1.3841	26.0855	18.8465
17326188	G730013B05Rik	1.38391	22.2865	16.104
17434933	Hgf	1.38288	90.4858	65.433
17302054	Snora31	1.38276	193.925	140.245
17222800	Slc39a10	1.38249	249.119	180.195
17363098	A330040F15Rik	1.38244	78.7789	56.9852
17337892	Gm9104	1.38236	36.2788	26.2441
17385099	Neb	1.38207	58.0329	41.9897
17355825	Cndp2	1.38141	367.224	265.833
17409963	Fnbp1l	1.38122	363.194	262.951
17228102		1.38112	874.036	632.847
17246019	Nab2	1.38105	150.644	109.079
17541383	Zdhhc9	1.38097	327.038	236.817
17545657	Sms	1.38033	90.4578	65.5333
17314460	Irak4	1.38019	249.751	180.954
17466783	Skap2	1.37982	358.527	259.836
17302483	Cln5	1.37934	299.158	216.884
17285879	Hist1h1a	1.37898	16.6281	12.0583
17540950	Akap17b	1.37873	68.9202	49.9882
17305757	Wdhd1	1.37842	52.6004	38.1598
17548319		1.37838	103.153	74.8361
17212750	Stat1	1.37826	683.325	495.789
17338642	Ebi3	1.37806	49.7259	36.0841
17296436	Parp8	1.37772	195.094	141.607
17353153	Slc39a6	1.37758	101.773	73.8783
17479454	Wdr93	1.37748	88.1227	63.9739
17359803	Sfxn3	1.37744	186.372	135.303
17374445	D330050G23Rik	1.37709	45.3424	32.9263
17429532	Smap2	1.37644	246.699	179.23
17502378	Tpm4	1.37633	1070.34	777.677
17325206	Adcy5	1.37571	230.166	167.308
17447185	Poln	1.37536	137.328	99.8482
17273652	Dnmt3a	1.37532	116.956	85.0389
17508766	Eri1	1.37502	142.991	103.992
17335506	Pi16	1.37498	156.552	113.857
17387430	D030029J20Rik	1.37492	162.75	118.37
17550416		1.3749	31.5362	22.9372
17548713		1.37414	114.108	83.0401
17248019	Ccdc88a	1.37398	485.794	353.567
17248061	Gm12089	1.3739	28.6046	20.8199
17284993	Rpl29-ps2	1.37358	166.591	121.282
17302289	Pcdh17	1.37346	61.9587	45.1113
17230715	Hlx	1.37316	82.6951	60.2226
17501669	Gm15717	1.37305	61.3797	44.7032
17304523	Stab1	1.37303	190.445	138.704
17345315	Mad2l1bp	1.3721	51.1783	37.2993
17321481		1.37198	5314.17	3873.37
17367036	Pter	1.37193	89.8709	65.5068
17240969	Gm23058	1.37156	95.2475	69.4446
17378009	LOC101055837	1.37152	26.9728	19.6663
17505967	Cmip	1.3709	237.244	173.057
17413463	5430416O09Rik	1.37088	55.6238	40.5751
17464197	Gm15686	1.37076	18.632	13.5924
17219974	Gm9982	1.37057	54.3198	39.6331
17279923	Slc7a15	1.37023	71.3982	52.1068
17239597	Tnfaip3	1.3702	55.3383	40.3869
17359344	Entpd1	1.36997	243.097	177.447
17439029	Areg	1.36963	44.156	32.2394
17379692	Eya2	1.36912	99.7195	72.8346
17374058	Kif18a	1.36889	32.1553	23.4901
17332766	Zdhhc14	1.36879	114.463	83.6236
17505060	Pla2g15	1.3684	89.4931	65.3997
17495020	1600010M07Rik	1.36805	40.132	29.3351
17541846	Mmgt1	1.36805	289.068	211.299
17374455	Spred1	1.36803	337.467	246.681
17547877	Deptor	1.36779	853.871	624.268
17420911	Atp13a2	1.36749	72.8147	53.2468
17549588		1.36741	2356.83	1723.57
17302418	Uchl3	1.36692	66.7287	48.8169
17289085	Dhfr	1.36644	36.6048	26.7885
17262855	Tnip1	1.36634	176.406	129.108
17397434	4930577N17Rik	1.36568	16.5297	12.1037
17262259	Btnl9	1.36508	108.047	79.1505
17346936	Tgif1	1.36486	65.2802	47.8292
17271033	Kpna2	1.36434	207.81	152.315
17227379	Nav1	1.36428	98.6454	72.3058
17503023	Asf1b	1.36372	57.7453	42.344
17231591	Zc3h12d	1.36365	69.9012	51.2604
17547825	Dleu2	1.36351	121.68	89.2398
17291964	Eef1e1	1.36289	300.278	220.324
17293706	Ctsl	1.36282	2703.17	1983.52
17447672	Wdr1	1.36277	565.419	414.905
17231676	Timm8a1	1.36244	364.743	267.714
17403743	Gm24395	1.36138	16.0437	11.7849
17520233	Ctsh	1.36123	525.011	385.689
17404139	Snx16	1.3612	108.284	79.5502
17491898	Lrrk1	1.36098	96.2761	70.7405
17236638	Fgd6	1.36097	82.3031	60.4738
17258230	Armc7	1.36082	53.3676	39.2172
17295907	Nln	1.36032	349.82	257.161
17253166	Gm26780	1.35979	16.1315	11.8633
17327084	Ifngr2	1.35978	386.271	284.068
17548193		1.35976	2772.81	2039.18
17248104	Rtn4	1.35974	489.554	360.036
17352704	Gm6277	1.3593	96.6217	71.082
17419792	Clhc1	1.35884	18.8914	13.9026
17515238	AB124611	1.35873	215.442	158.562
17211774	Plekhb2	1.35832	133.132	98.0122
17241436	Ddx21	1.35816	250.113	184.156
17345586	Rpl7l1	1.35809	147.115	108.326
17447310	Lrpap1	1.35753	885.863	652.557
17510640	Arhgap10	1.35752	224.293	165.222
17455801	Col1a2	1.35741	255.966	188.569
17463530	Clec9a	1.35715	74.5265	54.9139
17302472	Gm26778	1.35705	123.917	91.3137
17241409	Srgn	1.35694	247.588	182.46
17519394	Myo5a	1.35672	394.029	290.428
17318967		1.35656	593.919	437.812
17286231	Gm26735	1.35645	182.018	134.187
17418592	Clspn	1.35595	30.1983	22.271
17262783	Slc22a4	1.35593	114.317	84.3088
17507377	Col4a1	1.35566	271.588	200.336
17262836	Cdc42se2	1.35555	110.365	81.4171
17509629	Msmo1	1.35535	124.163	91.6094
17299535	LOC102640338	1.35523	163.925	120.957
17218682	Cenpl	1.35492	20.3254	15.0012
17220776	Nsl1	1.35485	19.2644	14.2188
17360216	Gsto1	1.35373	288.72	213.277
17509694	Gm15356	1.35355	38.8991	28.7386
17338734	Tnfaip8l1	1.3532	60.6455	44.8163
17312800	Sh3bp1	1.35304	61.9941	45.8184
17453809	Ap1s1	1.35263	147.962	109.388
17549498		1.3525	282.543	208.904
17366170	Csf2ra	1.35245	138.067	102.086
17346043	Pot1b	1.35237	155.921	115.295
17513311	Cmc2	1.3523	282.396	208.826
17516462	Thy1	1.35213	179.262	132.577
17546192	Hccs	1.35207	112.508	83.2112
17366352	LOC101056250	1.35188	261.021	193.08
17347252	Fam98a	1.35185	383.044	283.347
17419773	Stmn1	1.3516	49.6707	36.7496
17537134	Gpr174	1.35122	15.6121	11.5541
17218680	Snord47	1.35097	201.647	149.261
17218254	Arpc5	1.35095	1077.03	797.238
17279962	Gen1	1.35084	27.4626	20.33
17245248	Mdm2	1.35054	289.594	214.429
17447078		1.35023	503.856	373.163
17350356	Eif1a	1.3501	458.842	339.857
17280392	Rps7	1.35003	79.6148	58.9726
17238054	Ndufa4l2	1.34948	176.073	130.475
17516194	Vwa5a	1.34931	613.02	454.322
17350740	Lmnb1	1.34919	64.246	47.6182
17362869	AW112010	1.34881	500.518	371.08
17373550	Trp53i11	1.34855	270.19	200.355
17495821	Cdr2	1.34848	183.756	136.268
17307203	Ska3	1.34816	16.2616	12.0621
17548975		1.34803	1013.91	752.143
17456868	Cpa2	1.34795	17.8386	13.2338
17282570	Ltbp2	1.34768	68.1414	50.562
17351559	Ldlrad4	1.34748	121.205	89.9493
17493614	Uvrag	1.34677	524.098	389.151
17484353	Lrrc27	1.34617	78.7895	58.5285
17510338	Plvap	1.34606	93.2129	69.2487
17368518	AA645442	1.34598	26.6127	19.772
17248894	Snord95	1.34592	86.0643	63.9446
17301502	Adra1a	1.34582	40.1743	29.8511
17334545	Clcn7	1.34565	92.9447	69.0705
17348410	Rbbp8	1.34558	138.199	102.706
17548628	Gm19514	1.34496	48.2495	35.8742
17546762	Mid1	1.34479	218.82	162.717
17284660	Ighm	1.34464	12.094	8.99427
17510422	B3gnt3	1.34463	94.6139	70.3643
17285998	BC005537	1.34447	1426.64	1061.11
17549380		1.34434	878.433	653.429
17404772	Ccdc144b	1.34422	18.3622	13.6601
17393004	Foxs1	1.34412	66.051	49.1407
17244244	Nedd1	1.34391	120.213	89.4499
17451536	Mmab	1.34366	80.0053	59.5428
17478263	Tmem86a	1.34309	161.661	120.365
17245302	Rap1b	1.34283	1492.97	1111.81
17448475	Atp8a1	1.34282	178.481	132.916
17329063	Klhl6	1.34268	103.727	77.2538
17427155	Cdkn2b	1.34267	83.8309	62.4361
17397268	Plk4	1.34221	76.045	56.6568
17222332	Mgat4a	1.34204	157.358	117.252
17478352	Htatip2	1.34188	556.329	414.589
17466507	Ezh2	1.34158	135.663	101.122
17276328	Hif1a	1.34135	511.173	381.087
17393225	Pigu	1.34097	375.874	280.301
17537019	Pbdc1	1.34039	228.227	170.269
17349552	Snora74a	1.3403	26.6813	19.907
17243303	4930404N11Rik	1.34018	77.7545	58.018
17292069	Gm17364	1.34004	112.624	84.0454
17318830	Myh9	1.33929	371.541	277.416
17399794	S100a2	1.33928	26.8496	20.0478
17317622	Tmem71	1.3392	53.9147	40.2589
17510586	Large	1.33905	166.808	124.572
17374722	Rad51	1.33904	31.8086	23.7547
17548174		1.33825	205.45	153.521
17502962	Gipc1	1.33809	134.392	100.435
17355915	Cpt1a	1.33795	342.314	255.849
17255026	Trim25	1.3377	399.082	298.336
17530863	Mapkapk3	1.33756	101.005	75.5144
17258842	Syngr2	1.33707	550.708	411.877
17264884	Tnfsf13	1.33686	185.252	138.573
17269638	Rab5c	1.33664	292.671	218.961
17314738	Spats2	1.33656	124.719	93.3133
17391899	Adra1d	1.33637	60.8341	45.5218
17468798	Mcm2	1.33565	56.6679	42.4271
17249542	Sept8	1.33561	194.613	145.71
17395928	Sox18	1.33535	91.7055	68.675
17397774	Tsc22d2	1.33499	195.687	146.583
17469365	Frmd4b	1.33498	170.466	127.692
17537199	Gm6377	1.33308	33.8798	25.4148
17283082	Lysmd1	1.33293	64.7081	48.5458
17417767	Elovl1	1.33284	482.378	361.916
17258023	LOC102641970	1.33284	290.355	217.847
17350591	Sncaip	1.33268	58.792	44.1157
17481556	Ppfibp2	1.33244	80.8643	60.6889
17475592	Sertad3	1.33219	64.4243	48.3597
17378799	Gm20412	1.33162	1447.57	1087.07
17547525		1.33153	1282.02	962.816
17383886	1110008P14Rik	1.33133	403.204	302.858
17463401	Foxm1	1.3312	27.7714	20.8619
17500941	Ufsp2	1.33072	466.937	350.89
17343079	Ccdc167	1.33071	182.963	137.493
17272939	Chmp6	1.3305	212.762	159.912
17402746	Ints12	1.33012	206.952	155.589
17373222	Acp2	1.33012	501.241	376.84
17307151	N6amt2	1.33	256.009	192.489
17339889	Rmdn2	1.32995	100.622	75.6587
17431350	Ldlrap1	1.32986	81.2025	61.0612
17322842	Ciita	1.32981	89.3253	67.1715
17268227	Abi3	1.3296	126.946	95.4763
17220833	Lpgat1	1.32913	2450.78	1843.89
17296979	Gm10406	1.32903	153.389	115.414
17450918	Crlf2	1.32903	55.6586	41.8792
17236476	Ikbip	1.3288	178.811	134.566
17248213	Cpeb4	1.32828	568.674	428.129
17262300	Sqstm1	1.3282	784.202	590.427
17398229	1110032F04Rik	1.3282	26.9895	20.3204
17324001	Ece2	1.32803	45.6091	34.3433
17441130	Triap1	1.32796	284.859	214.508
17493185	Tmem135	1.32778	454.391	342.218
17548454	Tomm5	1.32777	277.46	208.967
17294664	Polr3g	1.32775	80.3705	60.5312
17294408		1.32735	50.233	37.8446
17222566	Gm23722	1.32656	19.1239	14.4162
17509758	Csgalnact1	1.32653	40.429	30.4772
17229113	Gorab	1.32644	75.8387	57.1747
17404174	1810022K09Rik	1.32629	28.6767	21.6217
17348467	3110002H16Rik	1.32621	238.605	179.915
17281911	Hif1a	1.32611	109.678	82.7063
17484040	Bub3	1.32593	366.487	276.399
17269985	Dusp3	1.32586	502.894	379.296
17226736	Mapkapk2	1.32518	677.951	511.591
17527520	Scamp5	1.32493	155.947	117.701
17278662	Mir770	1.32483	50.8187	38.3586
17529634	Tmed3	1.32461	311.283	235
17321524	Fmnl3	1.32457	77.2424	58.3151
17231066	Dtl	1.32426	24.7063	18.6567
17322200	Aaas	1.32398	79.4496	60.0082
17449176	Uba6	1.32363	254.652	192.39
17465830	Mtpn	1.32259	1559.05	1178.79
17500808		1.32239	536.848	405.969
17430576	Tinagl1	1.32199	197.313	149.255
17539649		1.32198	4333.12	3277.76
17308361	Bmp1	1.32166	113.889	86.1707
17332915	Dynlt1b	1.32166	1716.47	1298.72
17234763	Dnmt3l	1.32144	25.1365	19.022
17546234	Vamp7	1.3213	222.108	168.098
17480384	Gm24412	1.3212	122.892	93.0158
17518378	Dennd4a	1.32117	310.962	235.368
17231534	Nup43	1.32116	119.289	90.2912
17391938	Slc23a2	1.3211	145.569	110.188
17549518		1.32104	400.558	303.215
17492196	Slco3a1	1.32058	119.434	90.4408
17261865	Ccng1	1.32051	2128.69	1612.03
17220844	Nek2	1.32031	48.486	36.7232
17290324	Pfkp	1.32026	269.241	203.929
17216563	Nifk	1.3202	206.194	156.184
17288970	Ccnh	1.31998	291.971	221.193
17505114	Zfp90	1.31972	87.2422	66.1067
17354290	Atg12	1.31941	285.344	216.266
17468551	Anxa4	1.31927	628.42	476.339
17406285	D930015E06Rik	1.31925	178.816	135.544
17306775	Mdp1	1.31901	222.283	168.523
17497769	Rnh1	1.31872	256.388	194.422
17542670	Slc10a3	1.31792	102.655	77.8917
17211713	Ptpn18	1.31791	55.4673	42.0873
17331306	Gm9581	1.31724	100.29	76.1365
17394582	Prex1	1.31718	56.137	42.6192
17352401	Map3k8	1.31711	95.8217	72.7514
17475625	2310022A10Rik	1.31654	34.9698	26.5619
17373781	Lmo2	1.3165	69.7751	53.0004
17341681	Kctd5	1.31644	76.2941	57.9547
17399904	Ywhaz	1.3163	1076.74	818.001
17410204	Alpk1	1.31611	55.4951	42.1659
17320928	Slc38a2	1.31593	380.694	289.296
17310808	Dap	1.31586	1661.64	1262.78
17437302	Slit2	1.31573	104.052	79.0832
17270508	Plekhm1	1.31563	397.193	301.902
17539210	Sh3kbp1	1.31563	597.575	454.212
17350408	Commd10	1.31519	132.263	100.566
17442521	Snrnp35	1.31515	23.6908	18.0138
17397957	P2ry1	1.31511	62.4138	47.4589
17221158	Mybl1	1.3151	25.5775	19.4491
17274658	Tssc1	1.31502	100.019	76.0587
17548057	AA667203	1.31463	69.012	52.4953
17548940	Soat1	1.31446	35.8134	27.2456
17442507	Setd8	1.31379	768.468	584.926
17353923	Pcdh1	1.31351	90.8022	69.1295
17440998	Ankrd13a	1.31339	278.106	211.747
17429613	Cap1	1.31271	798.67	608.412
17340524	Dynlt1b	1.31248	1759.72	1340.76
17307305	Phf11c	1.31242	19.59	14.9266
17405197	Nhlrc3	1.31166	114.571	87.3479
17292477	Cenpp	1.31162	31.1063	23.716
17315187	Atg101	1.31087	175.742	134.065
17349433	Kif20a	1.31075	36.6275	27.944
17337269	Nrm	1.31024	178.8	136.463
17549668		1.30947	396.747	302.982
17470879	LOC102642803	1.30945	1044.18	797.42
17213213	Casp8	1.30935	420.828	321.402
17270583	Nsf	1.3089	170.773	130.47
17350656	Csnk1g3	1.30884	213.954	163.468
17408793	Capza1	1.30869	1056.89	807.591
17235701	Mfsd12	1.30779	67.3673	51.5125
17228349	Ier5	1.30736	44.6474	34.1507
17536624	Dlg3	1.30726	51.486	39.3848
17351163	Gm9949	1.30706	31.9613	24.4529
17289908	Slc38a9	1.30671	194.128	148.563
17463833	H2afj	1.30659	80.7482	61.8006
17336502	H2-Eb1	1.30655	783.804	599.901
17311157	Atp6v1c1	1.3064	764.563	585.246
17279404	Pld4	1.30619	261.561	200.248
17289539	1700099I09Rik	1.30602	72.5891	55.5804
17398180	Mfsd1	1.30598	719.635	551.029
17433029	Apitd1	1.30598	20.9859	16.069
17436399	Ywhah	1.30592	401.033	307.089
17388548	Gm13889	1.30591	92.9542	71.1796
17363086	Dtx4	1.30572	83.9764	64.3142
17363572	Tjp2	1.30563	112.465	86.1385
17272594	Tk1	1.30543	95.9217	73.4792
17514447	Casp12	1.30519	112.967	86.552
17407826		1.30516	1261.38	966.458
17424674	Tln1	1.30503	274.369	210.24
17332923	Dynlt1b	1.30502	743.61	569.806
17345122	Gm24532	-1.30509	14.4341	18.8378
17465044	Tspan12	-1.30534	1320.82	1724.11
17516594	Slc37a4	-1.30548	59.3248	77.4476
17376063	Zc3h6	-1.30556	62.7844	81.9689
17358020	Nmrk1	-1.3057	35.9909	46.9932
17317195	9330154K18Rik	-1.30577	18.9001	24.6793
17384627	Zbtb26	-1.30595	46.2823	60.4422
17242822	Dos	-1.30619	29.2957	38.2658
17300015	A430107P09Rik	-1.30626	76.9986	100.581
17348570	Ttc39c	-1.30677	67.0377	87.6028
17530231		-1.3077	148.089	193.656
17306507	Slc22a17	-1.30774	63.0596	82.4657
17442187	Tmem120b	-1.30776	366.657	479.499
17278647	Dlk1	-1.30778	16.1898	21.1726
17545865	Txlng	-1.30912	111.754	146.299
17364187	Gm23170	-1.30937	24.0141	31.4434
17334253	Eci1	-1.30943	426.299	558.207
17543988	Taf9b	-1.30948	75.3203	98.6304
17303722	Kcnk5	-1.30967	18.3108	23.9811
17490589	Fcgrt	-1.30977	1105.24	1447.62
17426638	Ptprd	-1.31075	26.2747	34.4395
17345004		-1.3108	963.822	1263.38
17383835	Uck1	-1.31107	62.9042	82.4716
17513590	Fbxo31	-1.31138	67.2929	88.2467
17512153	Cdh11	-1.31142	124.466	163.226
17241912	Ddt	-1.31181	918.684	1205.14
17474846	Vmn1r170	-1.31212	80.5435	105.683
17260916	Ugp2	-1.31253	537.652	705.687
17473402	Isoc2a	-1.31262	137.496	180.48
17425043	Trim14	-1.31269	66.6894	87.5424
17323776	2510002D24Rik	-1.31282	56.9345	74.7447
17319103	Gm10865	-1.31337	64.022	84.0844
17480243	Tenm4	-1.31349	161.975	212.753
17416764	Rab3b	-1.3137	15.4426	20.2869
17443275	Rhbdd2	-1.31407	135.175	177.63
17333872	Zfp160	-1.31418	80.05	105.2
17277472	Ift43	-1.31496	370.043	486.59
17465924	Svopl	-1.31513	38.3115	50.3848
17302889	Pcca	-1.3152	488.687	642.721
17250215	Wnt9a	-1.31804	21.1274	27.8469
17215029	2810459M11Rik	-1.31811	28.0127	36.9237
17275069	Agmo	-1.31854	278.046	366.613
17212908	Plcl1	-1.31878	29.4987	38.9023
17411401	4930570G19Rik	-1.31919	12.2003	16.0945
17403969	2700069I18Rik	-1.31923	16.3514	21.5712
17545283		-1.31999	31.2835	41.2939
17541856	Mtap7d3	-1.32002	160.252	211.536
17215240	Efhd1	-1.32004	46.4498	61.3157
17437156	Cc2d2a	-1.32013	156.435	206.513
17222440	Rev1	-1.32028	112.058	147.947
17340784	D17Ertd648e	-1.32036	24.9604	32.9565
17274308	Gm22748	-1.32039	36.4446	48.1211
17370745	Rif1	-1.32047	71.343	94.206
17526982	Gm684	-1.32125	259.274	342.566
17452861	Rilpl1	-1.32143	68.0345	89.9031
17381071	Uckl1os	-1.32146	18.0036	23.7911
17471879	Gm22362	-1.32172	50.3619	66.5641
17434614	Tmem243	-1.3224	363.409	480.571
17314011	Pim3	-1.3224	84.2804	111.453
17276743	Plekhh1	-1.32268	18.1782	24.0439
17254532	D630032N06Rik	-1.32271	60.641	80.2102
17397344	Jade1	-1.32307	169.032	223.642
17420110	Gm17388	-1.32321	77.0479	101.95
17542815	Mtcp1	-1.32326	36.5843	48.4105
17239856	Akap7	-1.32364	457.78	605.938
17415432	Gm22804	-1.32382	119.455	158.136
17373616	Lrrc4c	-1.3242	22.426	29.6965
17487927	Lipe	-1.32431	369.278	489.041
17398528		-1.32433	29.0177	38.4292
17452552	Rhof	-1.32442	24.7481	32.777
17219766	Fmn2	-1.32514	13.5483	17.9534
17320225	Mlc1	-1.32534	21.008	27.8427
17445735	Gnai1	-1.32537	1659.38	2199.3
17482366	Tmem159	-1.3258	125.195	165.983
17548018	Lnpep	-1.32612	765.256	1014.82
17378232	1700003F12Rik	-1.32638	27.9016	37.0081
17514122	2810004N23Rik	-1.32668	351.569	466.421
17220794	D730003I15Rik	-1.32719	202.443	268.681
17259435	Gm17586	-1.32742	44.4427	58.9942
17409284	Celsr2	-1.32801	28.9451	38.4394
17317203	Derl1	-1.32803	695.165	923.201
17361073	Gstp1	-1.32841	1396.8	1855.52
17527460	Snx33	-1.32966	78.2868	104.095
17407452	Lce1f	-1.32981	11.7815	15.6671
17427994	Scp2	-1.32991	488.062	649.078
17549502		-1.33004	101.604	135.137
17252767	Cluh	-1.3302	327.74	435.961
17256264	Igfbp4	-1.33025	231.946	308.546
17373057	Agbl2	-1.33047	11.7387	15.6179
17212945	Gm24014	-1.33078	14.6203	19.4564
17429441	Guca2b	-1.33092	22.3775	29.7826
17439555	Gm26252	-1.33104	17.7083	23.5704
17401890		-1.33131	28.3052	37.683
17427928	Dio1	-1.33148	20.3649	27.1154
17362737	4930524O05Rik	-1.33252	26.3727	35.1421
17230408	Adck3	-1.33261	61.9322	82.5316
17325686	Zbtb20	-1.33293	483.808	644.882
17421928	Rere	-1.33305	219.353	292.408
17409997	Usp53	-1.33339	102.449	136.604
17358214	Klf9	-1.33345	96.1612	128.227
17440745	LOC102637521	-1.33347	51.8201	69.1007
17485185	Gm25370	-1.33354	18.1612	24.2186
17259613	Fn3krp	-1.33383	115.121	153.552
17341247	Lnpep	-1.3341	550.212	734.037
17271443	Abca6	-1.3342	131.294	175.173
17485932	Tmem238	-1.33451	28.9125	38.5841
17248191	Gpr75	-1.33486	27.3197	36.468
17338196	2310039H08Rik	-1.33514	216.161	288.606
17452430	Ift81	-1.33529	60.6153	80.9389
17238856		-1.33633	242.665	324.281
17521858	Dalrd3	-1.3364	199.666	266.834
17383985	Ttc16	-1.33641	22.5362	30.1177
17243034	Mknk2	-1.33648	186.495	249.246
17252308	Gm23226	-1.33676	12.3672	16.5321
17398274	Ppm1l	-1.33735	29.6008	39.5865
17445370	Cldn12	-1.33746	101.07	135.177
17256697	Aoc3	-1.3375	2383.89	3188.45
17259975	Hormad2	-1.33763	13.3793	17.8966
17398655	Lrba	-1.33821	225.967	302.391
17506477	2810013P06Rik	-1.33829	132.363	177.139
17471296	Tulp3	-1.33959	65.2492	87.4074
17395057	Gm20490	-1.33991	32.108	43.0219
17522958	Ctdspl	-1.33996	212.138	284.255
17254984	C030037D09Rik	-1.34072	35.3815	47.4368
17246860	Nipsnap1	-1.34114	49.6495	66.587
17256388	Ttc25	-1.34128	15.3356	20.5694
17338136	Cul7	-1.3418	56.6558	76.0205
17492754	Cpeb1	-1.342	200.053	268.47
17218907	Nme7	-1.34239	93.9614	126.133
17217373	Fmod	-1.34248	112.067	150.447
17277837	Ttc8	-1.34254	112.16	150.579
17413573	Grhpr	-1.34379	115.947	155.809
17278209	Ppp4r4	-1.34387	22.4078	30.1131
17385985	Ttc21b	-1.34392	55.0218	73.945
17281843	Dhrs7	-1.34397	334.154	449.092
17277270	Gm7020	-1.34426	95.6697	128.605
17236255	1700113H08Rik	-1.34456	16.243	21.8397
17527123	Acat1	-1.34507	697.531	938.226
17358368	Dmrt2	-1.3451	204.134	274.581
17411647	Chd7	-1.34617	64.7151	87.1175
17467806	Tcf7l1	-1.34618	88.8352	119.588
17548726	Gm7265	-1.34706	147.127	198.189
17313751	Arhgap8	-1.34725	37.795	50.9191
17507910	Defa-rs1	-1.34749	16.0504	21.6278
17501484	Spock3	-1.34761	12.2184	16.4657
17385393	A930012O16Rik	-1.34779	64.7256	87.2367
17508045	Smim19	-1.34796	192.508	259.492
17404601	Gnb4	-1.34826	137.47	185.346
17419890	Il22ra1	-1.34881	28.2264	38.072
17536170	Tab3	-1.34888	93.7382	126.442
17333079	Mpc1	-1.34907	74.2523	100.171
17532367	Hhatl	-1.34934	22.0309	29.7271
17474143	Slc1a5	-1.34966	2623.56	3540.91
17465608	Lincpint	-1.3498	221.006	298.314
17444930	Gm15409	-1.35009	56.7617	76.6336
17496492	Asphd1	-1.35073	35.7377	48.2722
17309907	Prkaa1	-1.3509	444.763	600.83
17346125	Plin4	-1.3513	1549.85	2094.31
17497458	E030019B06Rik	-1.35181	17.6231	23.823
17220373	Trp53bp2	-1.3525	109.797	148.5
17548468	Gm3470	-1.35266	204.432	276.528
17363425	C730002L08Rik	-1.35305	27.6025	37.3477
17412092	Ttpa	-1.35348	22.7053	30.7311
17297591	Gm26372	-1.35359	136.811	185.187
17263506	Med9os	-1.3537	30.7929	41.6843
17313394	Aco2	-1.35375	692.068	936.888
17434490	Steap4	-1.35375	1286	1740.93
17417548	Gm12996	-1.35421	33.9207	45.9359
17528981	Gm23609	-1.35458	204.675	277.25
17439045	Thap6	-1.35463	109.217	147.948
17367004	Il15ra	-1.35512	374.93	508.077
17342038	Fahd1	-1.35555	32.2797	43.7567
17363995	Gm22482	-1.35587	280.603	380.463
17346975	Emilin2	-1.35589	180.447	244.665
17463159	E130112N10Rik	-1.35595	77.4198	104.977
17283764	Snhg10	-1.3561	121.06	164.17
17479172	Rgma	-1.35685	208.262	282.58
17231423	Akap12	-1.35706	317.267	430.551
17268318	Gm11536	-1.35779	35.1639	47.7453
17358098	E030003E18Rik	-1.35878	1067.59	1450.63
17277170	Acot6	-1.35954	39.2601	53.3758
17270315	Gjc1	-1.3606	53.778	73.1703
17492509	Rccd1	-1.36094	36.1766	49.2342
17521014	Acad11	-1.36122	302.41	411.647
17476752	Rhpn2	-1.36126	25.514	34.7312
17331173	St3gal6	-1.36167	86.1011	117.242
17442269	Bcl7a	-1.36222	51.1336	69.6553
17356141	Tmem134	-1.36298	196.621	267.991
17369131	Phyhd1	-1.36309	141.031	192.238
17302869	Clybl	-1.36317	583.463	795.359
17260931	Mir1933	-1.36355	127.958	174.478
17495818	Gm15774	-1.36362	104.057	141.893
17229742	Klhdc9	-1.36372	28.0619	38.2685
17344855	Olfr98	-1.36406	22.6772	30.9332
17237762	Avpr1a	-1.36438	51.3662	70.083
17304297	Cacna2d3	-1.36509	12.4434	16.9863
17397360	D3Ertd751e	-1.36517	84.1299	114.852
17340177	Prkce	-1.36552	196.111	267.793
17367440	Gm13375	-1.36552	104.534	142.743
17523279	Gm22987	-1.36562	28.1334	38.4195
17455554	N4bp2l1	-1.36613	161.196	220.216
17456339	Cped1	-1.36619	598.169	817.213
17491568	LOC102640399	-1.36631	13.9704	19.0879
17512476	LOC102636686	-1.36633	50.1832	68.5666
17517175	Ppp2r1b	-1.36665	317.574	434.011
17361589	Drap1	-1.36707	287.641	393.224
17499932	Slc20a2	-1.36959	79.4028	108.749
17478058	Ccdc114	-1.37076	18.794	25.7621
17518021	Gramd2	-1.37136	20.2895	27.8241
17404126	Zfand1	-1.37185	76.3773	104.778
17397932	Sucnr1	-1.37198	454.497	623.563
17362197	Vegfb	-1.37239	319.074	437.894
17465365	Prrt4	-1.3729	30.4894	41.8589
17519245	Dyx1c1	-1.37331	34.3898	47.228
17312653	1700109K24Rik	-1.37332	83.2357	114.309
17262428	Zfp2	-1.37336	41.3939	56.8488
17478511	Siglech	-1.37409	43.7352	60.0962
17213189	Gm20257	-1.37448	153.336	210.757
17300998	Shisa2	-1.37484	61.9708	85.1997
17331589	Btg3	-1.37515	143.676	197.576
17242320	Gm3250	-1.37552	20.0639	27.5983
17458592	Hotairm1	-1.37564	33.9931	46.7623
17521218	Pcbp4	-1.3757	26.0737	35.8697
17401465	Chia1	-1.3761	11.6303	16.0045
17288442	Irx2	-1.37634	22.3832	30.8069
17493436	Aamdc	-1.37638	198.228	272.838
17331996	Urb1	-1.37701	50.8236	69.9846
17241954	Gstt2	-1.37767	180.602	248.811
17496354	Sult1a1	-1.378	609.196	839.474
17458602	Gm15050	-1.37811	39.3309	54.2021
17309141	Gm19422	-1.37956	41.5015	57.2538
17365728	Gpam	-1.37959	560.328	773.023
17433251	H6pd	-1.38083	198.537	274.147
17293103	Gkap1	-1.38111	385.533	532.463
17418128	Trit1	-1.38129	158.095	218.374
17238900		-1.38237	20.5427	28.3976
17548779	1700024F20Rik	-1.38279	23.3696	32.3152
17347457	Atl2	-1.383	374.716	518.234
17461060	9530026P05Rik	-1.38334	33.7872	46.7391
17226232	Ptpn4	-1.38358	295.914	409.42
17319124	1700088E04Rik	-1.38367	93.031	128.724
17401673	Sort1	-1.38408	768.243	1063.31
17495168	1700012D14Rik	-1.38436	77.8851	107.821
17334495	Nme3	-1.3844	132.042	182.798
17385422	Acvr1c	-1.38441	343.493	475.535
17434137	Gm20878	-1.38459	91.1343	126.183
17456736	Ahcyl2	-1.38505	105.986	146.797
17348320	Greb1l	-1.38515	24.4769	33.9042
17423030	Penk	-1.38517	155.747	215.737
17276674	Gphn	-1.38541	346.819	480.485
17310282	Agxt2	-1.38543	15.7135	21.7699
17466908	Hibadh	-1.38552	360.093	498.918
17294320	Gm15912	-1.38572	58.8925	81.6083
17345293	Vegfa	-1.38639	432.727	599.926
17295503	Mccc2	-1.38673	203.146	281.709
17393764	Gm23134	-1.38677	1744.16	2418.75
17363239	Vps13a	-1.38685	180.934	250.929
17513185	Tmem231	-1.38692	43.9539	60.9607
17331019	2310061J03Rik	-1.38707	39.9568	55.4229
17347913	4833418N02Rik	-1.38758	24.4637	33.9455
17352779	Osbpl1a	-1.38785	86.2572	119.712
17528079	2300009A05Rik	-1.38862	200.167	277.955
17459078	Gm22367	-1.38909	230.589	320.308
17533350	Gm14634	-1.38938	44.9253	62.4182
17415003	LOC102635783	-1.3894	89.0117	123.673
17414296		-1.38948	18.3975	25.5629
17330472	Gm15713	-1.38992	116.017	161.255
17347877	Gm10309	-1.38997	30.2159	41.9993
17359796	Lzts2	-1.39017	73.2555	101.838
17508325	Htra4	-1.39059	74.7629	103.964
17334819	0610011F06Rik	-1.39067	147.288	204.829
17507057	Insr	-1.39071	391.272	544.147
17406241	Rbm46	-1.39119	27.4504	38.1886
17475295	4732471J01Rik	-1.39129	344.908	479.867
17497612	Echs1	-1.39188	487.714	678.839
17294267	Slc6a19	-1.3925	17.0574	23.7525
17492478	Idh2	-1.39275	471.092	656.114
17214883	Fbxo36	-1.39278	129.879	180.893
17471107	Plekhg6	-1.39287	20.1113	28.0124
17544582	Zmat1	-1.39299	102.692	143.049
17255949	Ppp1r1b	-1.39302	50.8127	70.7829
17415544	Fggy	-1.39325	112.029	156.085
17417622	Ptch2	-1.3938	54.3523	75.7563
17503705	LOC102642912	-1.39469	14.6342	20.4102
17396152	Car3	-1.39471	5060.77	7058.32
17373915	Wt1	-1.39478	80.4432	112.201
17274471	Iah1	-1.39534	655.84	915.121
17469259	Suclg2	-1.3961	349.287	487.641
17527735	Neo1	-1.39649	193.118	269.686
17528775	Ccpg1os	-1.39707	367.807	513.851
17257146	Rprml	-1.39747	40.2468	56.2439
17368171	Bmyc	-1.39754	242.519	338.931
17486956		-1.39778	2428.67	3394.75
17528546		-1.3984	127.914	178.875
17534213		-1.39841	33.4779	46.8157
17231174	Syt14	-1.39895	16.7549	23.4393
17430288	Azin2	-1.39928	52.6288	73.6423
17548514		-1.3993	334.565	468.156
17500694		-1.39949	19.9043	27.8558
17285523	Tcrg-V4	-1.39973	22.3525	31.2875
17381457	Echdc3	-1.39979	40.434	56.599
17320666	Slc2a13	-1.39995	72.29	101.203
17273047	2810410L24Rik	-1.40021	24.2686	33.9813
17250597	B9d1	-1.40194	110.543	154.975
17413403	Npr2	-1.4022	145.641	204.218
17277134	Acot2	-1.40235	29.0579	40.7492
17520820	Gm24338	-1.40363	19.3146	27.1105
17358690	Papss2	-1.40389	331.987	466.072
17522998	Dlec1	-1.40408	20.7885	29.1887
17495309	4933406I18Rik	-1.40436	23.9514	33.6364
17544878	Morc4	-1.40452	139.908	196.503
17504707	Nol3	-1.40532	107.005	150.376
17264090	LOC102640449	-1.40549	71.9869	101.177
17251994	Slc16a11	-1.40565	19.4589	27.3524
17319887	Scube1	-1.40615	19.2359	27.0485
17370954	Upp2	-1.40671	11.9264	16.7771
17404906	Fgf2os	-1.40782	15.8549	22.3208
17442413	Ccdc62	-1.40864	27.6004	38.879
17460915	1810044D09Rik	-1.40935	106.772	150.479
17311701	Wdyhv1	-1.40962	21.934	30.9186
17339886	LOC102639145	-1.40991	19.5196	27.5208
17248476	Pank3	-1.41047	1039.97	1466.85
17337719	Mut	-1.41076	523.635	738.724
17391259	Fahd2a	-1.41179	40.1091	56.6257
17304658	Dnah1	-1.41197	14.1346	19.9576
17222179	Lman2l	-1.41271	38.0655	53.7757
17370947	Gm13544	-1.41349	50.4366	71.2918
17365398		-1.41426	105.577	149.314
17338472	Mocs1	-1.41474	149.613	211.663
17283155	Eml5	-1.41483	65.8075	93.1061
17427746	Prkaa2	-1.41491	123.241	174.375
17358165	Trpm3	-1.41504	19.5593	27.6772
17230166	Opn3	-1.41566	141.297	200.028
17418507	Mrps15	-1.41578	279.913	396.295
17459854	Gm17034	-1.41598	33.9931	48.1334
17257801	Axin2	-1.41607	68.7513	97.3565
17417456	Ccdc17	-1.41608	44.2951	62.7252
17247593	Gm12043	-1.41746	104.192	147.689
17332317	Pigp	-1.41786	94.5763	134.096
17490848	Dhdh	-1.41865	378.855	537.461
17397827	Med12l	-1.41898	102.264	145.111
17449417	Sult1e1	-1.4198	548.81	779.199
17248691	Ebf1	-1.42016	522.93	742.644
17371616	Sp5	-1.4209	16.2298	23.0608
17355862	Timm21	-1.42133	162.447	230.89
17248470	Gm26070	-1.42212	285.393	405.863
17394911	Tshz2	-1.42244	315.573	448.882
17527004	Fdx1	-1.4225	157.64	224.243
17291881	F13a1	-1.42259	408.269	580.8
17286487	Bphl	-1.42399	174.446	248.41
17493432	Thrsp	-1.42477	1119	1594.32
17395707	Nkain4	-1.42495	103.068	146.867
17421972	Errfi1	-1.42524	208.434	297.068
17259531	Gm11773	-1.42572	21.514	30.6729
17538947	LOC102642213	-1.42658	18.6979	26.6742
17538405	Gm26024	-1.42774	10.4942	14.9831
17374610	5430417L22Rik	-1.42775	248.403	354.658
17297123	Gm25466	-1.42818	175.15	250.146
17249524	Shroom1	-1.42905	14.8343	21.1988
17256138	Thra	-1.42913	129.993	185.777
17384175	Gm25998	-1.42928	14.491	20.7116
17339824	Vit	-1.42941	109.671	156.765
17369252	LOC102633942	-1.42961	29.3259	41.9247
17295054	Gm9776	-1.43004	26.4289	37.7945
17442719	Aacs	-1.43036	126.209	180.524
17472517	Ldhb	-1.43044	283.028	404.854
17246674	Dusp18	-1.43049	142.809	204.287
17300040	Trav13-2	-1.43062	169.241	242.119
17516784	Fxyd2	-1.43133	100.398	143.703
17495586	Gde1	-1.43143	270.994	387.907
17363727	Glis3	-1.43158	45.4736	65.0992
17337622	Olfr130	-1.43246	21.0654	30.1753
17227037	Atp2b4	-1.43305	460.584	660.039
17519888	Irak1bp1	-1.43337	173.755	249.057
17454187	Pilrb2	-1.43339	13.8657	19.875
17508396	Ddhd2	-1.43373	343.11	491.926
17487982	Bckdha	-1.43406	99.0549	142.051
17467241	A530053G22Rik	-1.43439	316.791	454.402
17212442	Gulp1	-1.43525	118.17	169.604
17541567	Firre	-1.43543	102.984	147.826
17409526	Amy2a1	-1.43561	46.0273	66.0774
17520856	Amotl2	-1.43592	70.7352	101.57
17251441	Slc25a35	-1.43612	257.161	369.314
17378858	Gm25129	-1.43654	32.9412	47.3213
17483420	Ctf1	-1.43671	78.616	112.949
17466845	Hoxa7	-1.43772	37.0272	53.2349
17324835	Tfrc	-1.43774	134.524	193.41
17377360	Gzf1	-1.43774	144.921	208.359
17338529	Btg3	-1.43782	106.556	153.208
17501191	Gpm6a	-1.43858	162.984	234.465
17231443	Ccdc170	-1.43928	26.5848	38.2629
17495318		-1.43949	157.235	226.338
17263535	Srebf1	-1.43975	140.068	201.664
17231669	Epm2a	-1.44038	32.7569	47.1825
17322827	Gm22932	-1.44038	218.547	314.791
17452378	Rad9b	-1.4414	52.465	75.6231
17273394	Ccdc57	-1.44191	25.207	36.3463
17288812	2210408I21Rik	-1.4425	93.912	135.468
17388499	Accs	-1.44254	35.0396	50.546
17378898	Adig	-1.44309	697.704	1006.85
17429954	Sh3d21	-1.44354	51.0417	73.6809
17501102	n-R5s97	-1.44418	64.9608	93.8148
17405478	P2ry13	-1.44492	57.24	82.7073
17537853	Bhlhb9	-1.44566	93.312	134.897
17461076	Gm22312	-1.44672	64.8036	93.7525
17305015	Fam35a	-1.4475	73.9173	106.995
17380875	Gm22842	-1.4479	9.86891	14.2892
17455231	B230303O12Rik	-1.44798	18.9882	27.4945
17404180	Car1	-1.44807	22.3218	32.3236
17306929	Sdr39u1	-1.4486	124.524	180.385
17239634	4933406P04Rik	-1.44895	16.4864	23.888
17463617	n-R5s167	-1.44926	11.4118	16.5387
17548098	5730409K12Rik	-1.4493	33.3476	48.3306
17433888	Tmem88b	-1.44992	38.1818	55.3606
17500183	Gm17484	-1.45067	71.7031	104.017
17295796	Pik3r1	-1.45068	720.585	1045.34
17536329	Gspt2	-1.45082	28.6997	41.638
17303400	Pdhb	-1.45109	579.351	840.69
17545741	Pdha1	-1.45171	430.736	625.305
17477811	Gys1	-1.45174	149.987	217.743
17322429	Ppp1r1a	-1.45324	507.426	737.41
17404911	Nudt6	-1.45354	103.287	150.131
17409513	Amy2a1	-1.454	45.952	66.814
17353985	Nr3c1	-1.45411	408.295	593.706
17443185	Mlxipl	-1.45577	249.641	363.421
17492549	Man2a2	-1.4559	182.172	265.224
17537936	Tceal1	-1.45716	62.9385	91.7118
17284963	Marcksl1-ps4	-1.45823	43.7609	63.8133
17311643	Zhx2	-1.45856	344.561	502.561
17341161	LOC102638562	-1.45873	702.472	1024.71
17303504	Cadps	-1.4592	15.2497	22.2523
17259311	0610009L18Rik	-1.46023	145.904	213.053
17526127	Gm10687	-1.46027	172.642	252.104
17404896	LOC101056100	-1.46033	22.9919	33.5757
17276921	Mir3067	-1.46043	22.3844	32.6909
17543356	Gm19691	-1.4611	19.27	28.1554
17312032	Gm17035	-1.46267	567.659	830.298
17413170	Gm12395	-1.4637	61.8304	90.5014
17286340	Foxc1	-1.46515	38.1997	55.9684
[truncated: 458 more rows]

## Sheet: SuppTable5
Supplemental Table 5: 2086 probesets regulated in gonadal WAT tissue between formerly obese versus obese mice with fold-change>1.3x, FDR<10%
Probeset	Gene symbol	Linear fold-change, formerly obese versus obese	Linear average expression, formerly obese	Linear average expression, obese
17497017	Cuzd1	6.67624	216.078	32.3652
17511731	Ces1f	4.65933	640.87	137.546
17539271	Gpr64	4.6094	823.717	178.704
17408940	2010016I18Rik	4.3304	175.811	40.5993
17231358	Iyd	4.11715	79.0802	19.2075
17467209	Fam13a	3.80783	720.217	189.141
17482310	Acsm3	3.7621	137.616	36.5796
17544689		3.1834	97.1374	30.5137
17475498	Cyp2f2	3.14324	72.1961	22.9687
17414738	Orm3	2.9894	222.193	74.3272
17484587	Cyp2e1	2.85734	3270.6	1144.63
17476750	Gm24505	2.68631	225.651	84.0003
17290242	Net1	2.6852	667.487	248.58
17459074	BB365896	2.63501	106.636	40.4689
17482230	Acsm5	2.62583	106.991	40.7456
17467062	Inmt	2.6005	1147.07	441.096
17401480	Dennd2d	2.57413	68.0907	26.4519
17315860	Slc1a3	2.54459	398.599	156.646
17229178	Atp1b1	2.45423	520.038	211.895
17348899	Dtna	2.45209	76.3142	31.1222
17549566		2.43584	194.299	79.7668
17511693	Ces1d	2.40673	725.188	301.317
17501098	Cldn22	2.38112	172.939	72.6292
17411252	St6galnac5	2.36909	38.2571	16.1484
17378741	Nnat	2.31823	2413.55	1041.12
17520073	Nt5e	2.29543	139.178	60.6324
17284344	Ighg3	2.28818	82.5513	36.0772
17231461	Esr1	2.28606	217.355	95.0783
17231229	Hsd11b1	2.27645	250.548	110.061
17459403	Igkv3-4	2.27153	44.39	19.5419
17250852	B130011K05Rik	2.26805	43.7162	19.2748
17350378	4833403I15Rik	2.25257	75.5247	33.5282
17291821	Eci3	2.23149	118.652	53.1717
17454278	Gm454	2.20259	113.916	51.7192
17336414	H2-DMb2	2.20068	191.911	87.2054
17402140		2.17265	44.0891	20.2928
17525086	Gm25861	2.1622	120.084	55.5377
17545087	Chrdl1	2.15463	1014.48	470.839
17254395	Acaca	2.1362	1034.31	484.183
17331800		2.1227	71.1699	33.528
17329840	Gm25848	2.09739	111.007	52.9262
17344086	C2	2.09645	206.175	98.3449
17238926		2.09523	236.105	112.687
17427970	Podn	2.09452	530.557	253.308
17238934		2.09393	542.284	258.979
17464614	Pon1	2.0837	40.6603	19.5135
17392568	Thbd	2.07928	265.896	127.879
17287414	Sfxn1	2.0751	711.185	342.723
17235018	Cfd	2.07472	5623.72	2710.59
17514078	Agt	2.06418	218.056	105.638
17232152	Vnn3	2.05567	118.328	57.5616
17249787	Gpx3	2.0526	443.985	216.304
17376805	Ankef1	2.04951	170.88	83.3758
17495702	Dnah3	2.04819	44.3707	21.6634
17380222	Pck1	2.04732	2937.41	1434.76
17524311	Muc16	2.04688	198.802	97.1245
17418519	LOC102643079	2.04371	110.592	54.1135
17396260	Cp	2.0317	770.882	379.427
17238908		2.0276	140.684	69.3843
17415922	0610043K17Rik	2.02675	149.932	73.9764
17214921	Gm16094	2.01963	241.916	119.783
17311350	Pkhd1l1	2.01276	237.576	118.035
17241934	Gstt1	2.01112	494.862	246.062
17302711	Cldn10	1.98833	65.4688	32.9265
17403726	Gm16231	1.98399	90.0123	45.3694
17372621	Slc43a1	1.97876	186.759	94.3819
17525088	Gm25346	1.97671	274.812	139.025
17211405	Gsta3	1.9752	477.672	241.834
17238936		1.97085	302.882	153.681
17515950	Cdon	1.96982	23.3013	11.8291
17401610	Gstm5	1.96974	1239.84	629.444
17370897	Gpd2	1.96902	211.077	107.199
17517215	LOC102635638	1.96267	149.061	75.9483
17212364	1500015O10Rik	1.94901	107.678	55.2477
17238924		1.94535	117.56	60.4312
17400048	Rorc	1.945	75.9023	39.0243
17250849	B430319H21Rik	1.94317	74.8324	38.5104
17333344	Snora20	1.93571	40.8912	21.1247
17296427	Isl1	1.93249	52.0464	26.9322
17235320	Reep6	1.93005	631.734	327.314
17403829	Negr1	1.93002	121.932	63.1768
17501202	n-R5s98	1.92902	357.133	185.137
17508544	Adrb3	1.92874	570.32	295.696
17450989	Pxmp2	1.92061	377.694	196.653
17410581	Bank1	1.91225	148.199	77.4997
17534673	2610018G03Rik	1.91079	50.9972	26.6891
17520820	Gm24338	1.90411	36.7772	19.3146
17501191	Gpm6a	1.88234	306.791	162.984
17402165	A530020G20Rik	1.88208	184.194	97.8676
17469879	Timp4	1.87979	1021.22	543.266
17457308	Gm23273	1.87559	33.0947	17.645
17549612	Gm19537	1.87555	115.083	61.3595
17239360		1.87544	250.808	133.733
17449725	Cxcl11	1.87536	246.973	131.694
17277146	Acot4	1.86387	51.0524	27.3905
17549474	Gm19537	1.8526	114.637	61.8789
17238916		1.85236	429.026	231.61
17509642	Klhl2	1.85014	515.046	278.382
17424384	LOC102638670	1.84876	326.792	176.763
17381519	Gm26315	1.84394	235.975	127.973
17453611	Ccl24	1.8418	248.277	134.802
17496763	Stx1b	1.84109	121.62	66.0584
17348902	Dtna	1.83261	138.629	75.6456
17387276	Pde1a	1.82803	167.014	91.3628
17400862	Hmgcs2	1.82609	333.837	182.815
17420530	Pla2g2d	1.82604	180.865	99.0477
17538590	Pfkfb1	1.82471	302.423	165.737
17456176	Met	1.81906	232.082	127.583
17274021	Osr1	1.80984	942.862	520.965
17448001	Ppargc1a	1.80609	92.4539	51.1901
17450196	4930458D05Rik	1.80377	67.8891	37.6373
17449417	Sult1e1	1.80327	989.651	548.81
17325721	Gm25873	1.7992	255.828	142.189
17231571	B430219N15Rik	1.79529	92.2703	51.3957
17214757		1.7922	154.74	86.3407
17318312	Nrbp2	1.79211	101.501	56.6376
17265096	Slc2a4	1.7899	238.025	132.982
17315007	Mettl7a3	1.78985	26.6157	14.8704
17373521	Chst1	1.78336	387.544	217.311
17313376	Tef	1.77772	143.551	80.7503
17305709	Bmp4	1.77748	126.223	71.0122
17512868	Chst4	1.77623	39.4046	22.1844
17488117	LOC102632321	1.77429	41.8834	23.6058
17292256	Gm24620	1.7651	662.552	375.362
17379606	Mmp9	1.76405	51.4758	29.1805
17285523	Tcrg-V4	1.76395	39.4285	22.3525
17413170	Gm12395	1.75953	108.793	61.8304
17422688		1.75951	44.8768	25.5053
17407934	Ciart	1.75609	86.3791	49.1882
17232763	Ddo	1.75396	59.061	33.6729
17433328	Per3	1.75247	205.364	117.186
17416893	Gm12811	1.73157	393.696	227.364
17460826	Klf15	1.72848	111.921	64.7511
17482079	Sox6os	1.72677	196.034	113.526
17375538	Sqrdl	1.72575	337.883	195.789
17248472	Gm12122	1.72302	99.6736	57.8481
17227532	Gm23534	1.72146	24.5934	14.2864
17224878	Irs1	1.72078	152.856	88.8293
17260815	Meis1	1.72026	244.37	142.054
17318983	Tst	1.71966	196.477	114.253
17434105	Gm13304	1.71799	991.59	577.182
17434290	Gm21075	1.71533	399.577	232.945
17464492	Mettl20	1.71517	176.559	102.94
17516469	Usp2	1.71391	119.581	69.7711
17439620	Gm26286	1.7139	106.312	62.0296
17434285	Gm13304	1.71245	1197.22	699.126
17424412	Gm2172	1.70889	1015.96	594.514
17239874	Gm26167	1.70717	105.357	61.7144
17434236	Gm3893	1.70564	363.004	212.826
17265229	Alox15	1.70507	52.3084	30.6782
17424461	Gm13304	1.70504	1159.67	680.139
17412998	Gm10590	1.70333	561.012	329.362
17412965	Gm13304	1.70312	1170.63	687.343
17412995	Gm2172	1.70233	1033.59	607.162
17237208	Csrp2	1.70201	236.267	138.816
17515539	Eepd1	1.7011	836.772	491.901
17413061	LOC102640144	1.70053	324.098	190.586
17424381	4930466F19Rik	1.69911	244.702	144.018
17413078	Gm13304	1.69693	1121.82	661.092
17424405	Gm10590	1.6944	558.432	329.576
17477897	Bcat2	1.69185	278.508	164.617
17424447	LOC100861727	1.68927	425.969	252.161
17439116	Fam47e	1.68808	35.7927	21.2032
17229020	Fmo1	1.68636	1482.96	879.384
17248860	Timd4	1.68616	80.933	47.9984
17411492	Gm11783	1.68615	32.7394	19.4167
17489713	Lrp3	1.68559	84.3214	50.0249
17434095	Gm3893	1.6829	376.311	223.608
17409893	Slc44a3	1.68247	87.3623	51.9251
17438832	Slc4a4	1.68064	203.579	121.132
17536436	Ar	1.68029	446.997	266.024
17397467	5031434O11Rik	1.67632	64.6391	38.5601
17214753	Irs1	1.67531	198.204	118.309
17498750	Cd209g	1.67518	149.909	89.4883
17393752	LOC102637388	1.67398	86.8086	51.8577
17443380	Upk3b	1.6723	472.706	282.667
17402113	Dpyd	1.67189	143.868	86.051
17461414	Bhlhe40	1.6694	444.485	266.254
17374618	Disp2	1.6692	52.5195	31.464
17373915	Wt1	1.66754	134.143	80.4432
17507184	Cd209d	1.66697	234.526	140.69
17381424	Dhtkd1	1.66688	105.355	63.2051
17549822		1.66607	1039.95	624.192
17345306	Rsph9	1.66587	73.0029	43.8227
17271350	Abca8a	1.66449	331.785	199.332
17461060	9530026P05Rik	1.66348	56.2042	33.7872
17386090	Scn7a	1.66052	1274.74	767.676
17268120	Pdk2	1.65825	347.634	209.639
17412952	Gm3893	1.65699	429.679	259.314
17327909	Ppl	1.65694	128.331	77.4507
17297448	1810062O18Rik	1.65685	88.4056	53.3577
17413000	Gm3893	1.6561	425.68	257.038
17374648	Ivd	1.65274	344.647	208.53
17324161	Gm22741	1.65231	88.1563	53.3535
17424360	Gm3893	1.65156	309.757	187.554
17351196	Apcdd1	1.64884	362.051	219.579
17329759	Apod	1.64311	548.038	333.537
17238928		1.64193	231.783	141.164
17230127	Grem2	1.6409	37.7772	23.0223
17549820		1.64043	1165.48	710.472
17277140	Acot1	1.63909	65.0429	39.6824
17420514	Camk2n1	1.63709	86.2001	52.6544
17465080	Aass	1.63649	29.1236	17.7964
17326318	Abi3bp	1.63623	694.506	424.456
17241954	Gstt2	1.63501	295.287	180.602
17212442	Gulp1	1.63263	192.928	118.17
17411716	4930412C18Rik	1.63249	59.6947	36.5666
17395707	Nkain4	1.63099	168.102	103.068
17214672	Mogat1	1.63076	189.519	116.215
17527332	Nrg4	1.63066	317.981	195.002
17416616	Echdc2	1.6289	128.589	78.9421
17359113	Ffar4	1.62802	203.209	124.82
17280296	Cys1	1.62717	71.6702	44.0458
17262596	Olfr1372-ps1	1.62472	18.7052	11.5129
17434112	Gm3893	1.62275	291.713	179.765
17413075	Gm3893	1.62167	499.039	307.732
17413094	Gm21158	1.61986	266.741	164.669
17466861	Mira	1.61722	362.358	224.062
17282518	Aldh6a1	1.61649	687.909	425.559
17309825	Plcxd3	1.61601	46.1703	28.5706
17223985	Ikzf2	1.61121	91.464	56.7673
17364208	Ppp1r3c	1.60834	261.61	162.658
17399426	Gm15417	1.60788	129.233	80.3745
17413107	Gm3893	1.60723	360.261	224.15
17384175	Gm25998	1.60709	23.2883	14.491
17413162	4930578G10Rik	1.6069	88.8392	55.2862
17412962	Gm3893	1.60641	465.483	289.765
17298183	Tkt	1.60442	648.759	404.357
17267702	Hlf	1.60376	177.722	110.816
17434251	LOC100862324	1.60084	229.253	143.208
17231694	Plagl1	1.60038	133.358	83.3288
17445426	Steap2	1.60035	36.9424	23.0839
17231063	Gm20201	1.59963	28.4957	17.814
17407354	S100a1	1.59952	980.569	613.038
17385719	Dpp4	1.59885	351.336	219.743
17465608	Lincpint	1.59754	353.065	221.006
17373913	Gm11060	1.59678	225.372	141.142
17504138	Ccl17	1.59626	21.6804	13.582
17503446	Gpt2	1.59282	275.472	172.946
17541681	Gpc3	1.5922	267.614	168.077
17423030	Penk	1.59069	247.746	155.747
17411948	Gm11837	1.59011	52.1272	32.7822
17418403	Rspo1	1.58942	198.978	125.189
17446058	Gm24009	1.58889	1655.26	1041.77
17341679	Gm25092	1.58842	84.8035	53.3887
17287066	Rnf144b	1.5874	271.701	171.161
17245231	Lyz1	1.5866	701.609	442.209
17493266	2310010J17Rik	1.58599	59.989	37.8243
17525329	St3gal4	1.58593	130.18	82.0847
17346461	Slc25a23	1.58589	273.941	172.736
17424483	BC049635	1.58583	51.1762	32.271
17440461	Gm15788	1.58497	87.0219	54.9046
17222465	Aff3	1.58375	47.0048	29.6795
17409668	Cdc14a	1.58242	138.208	87.3394
17381509	5031426D15Rik	1.58205	156.366	98.8377
17450319	Slc10a6	1.58165	96.1689	60.8028
17516332	Scn3b	1.58044	59.8829	37.89
17330463	Gm19522	1.57928	177.314	112.275
17301536	Ebf2	1.5792	229.978	145.63
17364805	Morn4	1.57758	79.5944	50.4534
17548808		1.57725	659.94	418.413
17498467	Ano1	1.57716	153.275	97.184
17412987	Gm21158	1.5755	202.3	128.403
17544696	Nxf3	1.57322	23.2236	14.7618
17362342	Lgals12	1.5725	1129.67	718.391
17423136	LOC102638175	1.56754	100.863	64.345
17547658		1.56632	122.74	78.3619
17408805	Wnt2b	1.56532	68.3994	43.6966
17507161	Cd209a	1.56508	96.5076	61.663
17277267		1.56436	2199.96	1406.3
17229036	Fmo2	1.56417	972.153	621.515
17354071	Gm4013	1.56414	176.029	112.54
17229403	Mgst3	1.56298	1136.94	727.417
17328842	Prodh	1.55803	84.569	54.2796
17363425	C730002L08Rik	1.55699	42.9768	27.6025
17213021	Aox3	1.55665	79.6152	51.1451
17435934	Khk	1.55529	102.065	65.6246
17403463	Syde2	1.55482	64.281	41.343
17424054	Gm6297	1.55354	53.6508	34.5345
17428209	9630013D21Rik	1.55266	74.5832	48.0358
17466833	Hoxa5	1.55183	59.4636	38.3184
17476521	C630016N16Rik	1.55082	120.761	77.8692
17268972	Ccr7	1.54959	56.9454	36.7486
17214053	Xrcc5	1.5478	142.268	91.9161
17307588	Fdft1	1.54712	640.902	414.254
17235002	Prtn3	1.54703	60.1707	38.8943
17392047	Lrrn4	1.54694	48.568	31.3961
17410251	Enpep	1.54489	735.805	476.282
17446793	Slc5a6	1.54442	87.4361	56.6143
17316780	Angpt1	1.54301	104.291	67.5893
17303849	Usp54	1.54223	134.148	86.9834
17283725	Clmn	1.53949	217.76	141.449
17535707	Gm14817	1.53925	51.6801	33.5748
17533994	Dock11	1.53865	404.31	262.77
17495673		1.53847	45.5436	29.6032
17316348	Snord123	1.53671	107.582	70.008
17407775	Anxa9	1.53569	56.8348	37.0092
17440826	Acacb	1.53542	157.603	102.645
17443286	Por	1.53504	508.304	331.134
17218149	Ivns1abp	1.53365	975.886	636.315
17372792	Olfr1033	1.53236	21.0067	13.7087
17409376	Scarna2	1.53226	57.0941	37.2614
17417660	Tmem53	1.5316	49.5754	32.3684
17315002	Mettl7a1	1.52983	518.382	338.849
17218899	Ccdc181	1.52909	229.499	150.089
17347913	4833418N02Rik	1.52884	37.4011	24.4637
17281721	Pygl	1.52853	665.911	435.656
17477508	Napsa	1.5281	75.3697	49.3224
17244705	Acss3	1.528	295.939	193.678
17317056	Enpp2	1.52677	1558.14	1020.54
17541567	Firre	1.52593	157.145	102.984
17426206	Alad	1.52579	331.578	217.315
17286340	Foxc1	1.52566	58.2798	38.1997
17414277	Zfp462	1.52387	127.425	83.619
17477979	Dbp	1.52379	143.527	94.191
17415635	Inadl	1.52361	44.0654	28.9218
17322944	Tnfrsf17	1.52353	38.9624	25.5739
17349540		1.52294	91.7196	60.2255
17507221	Cd209f	1.52272	363.782	238.903
17433934	Gm10560	1.52218	99.0021	65.0395
17302832	B930095G15Rik	1.52138	112.813	74.1521
17452709	Hcar1	1.51977	376.953	248.033
17421972	Errfi1	1.51927	316.667	208.434
17337228	Ier3	1.51915	129.705	85.3798
17405458	Gpr171	1.51813	151.394	99.7241
17415606	Nfia	1.51678	784.914	517.486
17230102	Ifi202b	1.51664	19.763	13.0308
17227083		1.51524	333.139	219.859
17391285	Gm22613	1.5149	68.215	45.0293
17429383	Ccdc30	1.51422	25.7169	16.9835
17447696	Gm22779	1.51347	30.7505	20.3178
17533665	Usp11	1.51256	83.1513	54.974
17392472	Ralgapa2	1.51223	293.984	194.404
17287170	Omd	1.51218	41.8057	27.6459
17224540	Tuba4a	1.5114	361.982	239.502
17259623	Fn3k	1.51038	47.6377	31.5403
17496354	Sult1a1	1.50867	919.074	609.196
17352660	Gm24894	1.50588	29.621	19.6702
17528546		1.50508	192.52	127.914
17262600	Tcf7	1.50465	76.9876	51.1663
17331173	St3gal6	1.50445	129.535	86.1011
17464514	Bicd1	1.50386	60.3763	40.1475
17225506	Per2	1.50178	111.504	74.2483
17519364	Fam214a	1.50163	409.52	272.716
17339824	Vit	1.50088	164.603	109.671
17374738	Gchfr	1.50057	73.5146	48.9912
17462366	Gm24391	1.50042	33.4326	22.2822
17413158	Gm10590	1.49978	235.814	157.232
17348400	Gata6	1.49971	122.291	81.5432
17366626	Gm26565	1.49951	130.856	87.2654
17507194	Cd209b	1.49854	73.7979	49.2466
17217373	Fmod	1.49841	167.922	112.067
17517346	LOC102636154	1.49748	20.4926	13.6848
17216642	Sctr	1.49668	73.3881	49.034
17513135	Ldhd	1.49606	182.555	122.024
17407643	B230398E01Rik	1.49253	259.584	173.922
17426929	Bnc2	1.49159	140.869	94.4418
17455231	B230303O12Rik	1.49136	28.3182	18.9882
17381515	Gm10115	1.49099	378.379	253.777
17319091	Lgals2	1.49043	66.7617	44.7935
17220934	4930570N18Rik	1.48945	51.2051	34.3785
17239714	Tcf21	1.48651	149.481	100.558
17317652	Ndrg1	1.48512	210.469	141.718
17450944	Gm26808	1.48246	155.843	105.125
17413054	LOC100861978	1.48108	73.0703	49.3359
17392722		1.48087	183.479	123.899
17338529	Btg3	1.48076	157.784	106.556
17548098	5730409K12Rik	1.48061	49.3747	33.3476
17300040	Trav13-2	1.48049	250.559	169.241
17211004	Adhfe1	1.47971	1226.66	828.983
17285964	Fam65b	1.47929	80.9417	54.7164
17453533	Gm25492	1.47923	788.232	532.868
17298155	Chdh	1.47915	80.5166	54.4345
17509127	1700029J07Rik	1.47615	47.0009	31.8403
17472955	Tmtc1	1.47594	153.316	103.877
17350916	Gm4951	1.47561	286.278	194.006
17276921	Mir3067	1.47524	33.0224	22.3844
17237762	Avpr1a	1.47507	75.7686	51.3662
17370799	A430018G15Rik	1.47334	145.55	98.7894
17496713	1700008J07Rik	1.47312	58.9175	39.9949
17548294	Gm10931	1.47217	76.3728	51.8777
17269521	Acly	1.47214	939.733	638.347
17520198	Rasgrf1	1.47189	27.2647	18.5236
17221026	Mir29b-2	1.47077	108.323	73.6502
17421999	Uts2	1.47041	35.371	24.0552
17386672	Hoxd3os1	1.46908	56.6311	38.5488
17352763	Ankrd29	1.46864	116.179	79.1066
17492722	Nmb	1.46732	471.066	321.038
17484907	Snora52	1.46713	305.817	208.446
17402860	Slc9b2	1.46514	42.535	29.0314
17362028	Gm14964	1.46481	69.5411	47.4745
17380549	Gm14420	1.46475	199.99	136.535
17326814	Gm25908	1.46451	123.712	84.4734
17502951	D830024N08Rik	1.46384	50.1485	34.2582
17436545	Nat8l	1.46001	74.2167	50.8331
17343735	H2-Ke6	1.45963	395.786	271.154
17355113	Ccbe1	1.45933	58.8818	40.3487
17306929	Sdr39u1	1.45911	181.694	124.524
17243147	Gng7	1.45839	113.5	77.8256
17526980	Mir34b	1.45649	39.7834	27.3146
17381511	Gm10855	1.45638	132.847	91.2168
17375327	Casc4	1.45497	135.392	93.0546
17537936	Tceal1	1.45464	91.553	62.9385
17456721	Smo	1.45447	153.429	105.488
17396020	LOC102634900	1.45399	48.6632	33.4687
17326069	Retnla	1.4534	2951.35	2030.66
17498722	Retn	1.45324	4933.27	3394.68
17382737	Fcna	1.45304	133.336	91.7637
17532106	Slc22a13b-ps	1.4525	34.851	23.9938
17357717	Scarna17	1.44916	674.29	465.297
17244070	Nr1h4	1.4482	39.9332	27.5743
17260744	Egfros	1.44762	74.0029	51.1204
17250115	Olfr311	1.44726	18.0187	12.4502
17363757	4430402I18Rik	1.44716	143.718	99.3101
17275223	Immp2l	1.44712	93.4231	64.5581
17542815	Mtcp1	1.44551	52.8829	36.5843
17515921	Cdon	1.444	300.982	208.436
17355435	Scarna17	1.44392	274.666	190.222
17219053	Ildr2	1.44353	50.7295	35.1426
17456969	Gm13833	1.44346	314.312	217.749
17214368	Cyp27a1	1.44338	356.629	247.08
17363925	8430431K14Rik	1.44327	42.3961	29.3749
17519644	C920006O11Rik	1.44313	131.353	91.0196
17479099	Igf1r	1.44203	79.5486	55.1644
17381302		1.44187	1416.43	982.359
17438419	2310040G07Rik	1.44114	139.967	97.1224
17315272	Tenc1	1.44096	649.084	450.453
17416764	Rab3b	1.44056	22.2459	15.4426
17238900		1.44007	29.583	20.5427
17485904	Cox6b2	1.43963	127.934	88.8657
17548420	4932422M17Rik	1.43763	131.823	91.6945
17493432	Thrsp	1.43719	1608.21	1119
17241921	Gstt3	1.43477	62.8688	43.8181
17286830	Edn1	1.43471	84.8803	59.1619
17472760	Bhlhe41	1.43378	179.918	125.485
17479596	Hddc3	1.43346	156.853	109.423
17315686	C7	1.43331	963.187	672
17420106	Hnrnpr	1.43271	105.98	73.9714
17254978	Gm15893	1.43255	22.8934	15.9808
17483420	Ctf1	1.43237	112.607	78.616
17495818	Gm15774	1.43228	149.039	104.057
17478961	Pcsk6	1.43141	119.588	83.5456
17260968	Ehbp1	1.43134	66.1236	46.1968
17219789	Kmo	1.4302	70.1969	49.082
17258708	2810008D09Rik	1.42994	159.771	111.733
17405478	P2ry13	1.42977	81.8398	57.24
17512476	LOC102636686	1.42955	71.7394	50.1832
17317044	Mir28c	1.42937	20.0317	14.0144
17397129	Fgf2	1.42934	56.203	39.3211
17248470	Gm26070	1.42874	407.754	285.393
17455882	Ppp1r9a	1.4285	204.801	143.368
17329833	Fbxo45	1.42788	124.924	87.4891
17251994	Slc16a11	1.42738	27.7753	19.4589
17536026	Gm23121	1.42707	53.1174	37.2214
17287099	Gm8619	1.42667	59.7544	41.8837
17280810	Arl4a	1.42642	1331.16	933.219
17273394	Ccdc57	1.42487	35.9166	25.207
17387514	Gm19426	1.42466	176.616	123.971
17358598	Il33	1.42375	128.22	90.058
17349304	Tslp	1.42371	143.879	101.059
17422659	B930041F14Rik	1.42332	60.9781	42.8421
17423107	Tox	1.42286	50.8557	35.742
17312032	Gm17035	1.4217	807.041	567.659
17451126	Ep400	1.42143	92.3569	64.9746
17536329	Gspt2	1.421	40.7821	28.6997
17382673	Phpt1	1.41942	361.557	254.721
17330472	Gm15713	1.41913	164.643	116.017
17417548	Gm12996	1.4191	48.1369	33.9207
17358889		1.41895	32.3144	22.7735
17284426	Ighm	1.41887	150.85	106.318
17333493	9030025P20Rik	1.41865	194.418	137.044
17508134	Agpat6	1.41837	307.883	217.068
17548567		1.41828	404.323	285.081
17299258	LOC102638002	1.41818	17.4826	12.3275
17543356	Gm19691	1.41751	27.3154	19.27
17348320	Greb1l	1.41711	34.6865	24.4769
17467154	Ppm1k	1.41682	142.434	100.531
17415136	Adamtsl1	1.41621	54.2821	38.3291
17490324	LOC102632404	1.41608	21.3472	15.0749
17402181	F3	1.41593	304.203	214.843
17526707	Zbtb16	1.41544	267.804	189.202
17342249	Cacna1h	1.41497	26.7238	18.8865
17326905	2810407A14Rik	1.4147	22.8919	16.1815
17325592	Popdc2	1.41412	43.3748	30.6726
17420110	Gm17388	1.41333	108.894	77.0479
17382203	Hnmt	1.41331	194.441	137.579
17538405	Gm26024	1.41327	14.8312	10.4942
17230276	B230369F24Rik	1.41276	30.0126	21.244
17462417	Gm4651	1.41241	41.8316	29.6172
17370485	Mir181b-2	1.41139	69.6192	49.3268
17334819	0610011F06Rik	1.41025	207.713	147.288
17271572	2610035D17Rik	1.40824	43.3553	30.7869
17295796	Pik3r1	1.40805	1014.62	720.585
17334495	Nme3	1.40795	185.908	132.042
17528963	Lrrc1	1.40741	51.5631	36.6368
17297385		1.40636	17.4656	12.419
17315305	Igfbp6	1.40554	539.312	383.704
17215374	5830472F04Rik	1.4054	84.0866	59.831
17358016		1.40522	16.719	11.8978
17485339	Slc22a18	1.40428	160.031	113.96
17418128	Trit1	1.40413	221.985	158.095
17461684	Il17re	1.40412	42.444	30.2282
17294320	Gm15912	1.40374	82.6696	58.8925
17482021	Pde3b	1.40372	1121.87	799.209
17477800	Lhb	1.40241	23.0285	16.4207
17422871	Tnfrsf18	1.39981	164.84	117.759
17251527	Per1	1.39898	355.568	254.163
17467782	Elmod3	1.39887	137.08	97.9933
17340784	D17Ertd648e	1.39884	34.9154	24.9604
17414802	Pappa	1.39875	31.845	22.7667
17330246	Eaf2	1.39866	30.6559	21.918
17355131	Mir694	1.39789	80.5867	57.6488
17464040	Pde3a	1.39787	94.8245	67.8348
17303625	Nr1d2	1.3978	553.238	395.793
17437156	Cc2d2a	1.39775	218.657	156.435
17521211	Abhd14b	1.39754	291.457	208.551
17363239	Vps13a	1.39703	252.77	180.934
17461978	Cand2	1.39579	56.7392	40.6503
17356191	LOC102631855	1.39546	38.2889	27.4381
17377498	Pygb	1.39535	616.754	442.007
17533357	5730405O15Rik	1.39518	50.7451	36.3718
17349799	Vaultrc5	1.39501	83.0752	59.5517
17423665	Fhl5	1.39479	95.4587	68.4397
17399411	Dcst2	1.39368	89.1697	63.9815
17441949		1.39357	2667.05	1913.83
17334147	Mir5125	1.39248	782.002	561.588
17464718	Asns	1.39187	266.347	191.36
17274889	Gdap10	1.39177	295.154	212.071
17366511	Phyh	1.39161	363.279	261.05
17495586	Gde1	1.39065	376.858	270.994
17548516	Gm19692	1.38983	22.4697	16.1673
17325386	Iqcb1	1.38981	133.077	95.7523
17464473	4732416N19Rik	1.38954	97.3996	70.0948
17319625	Cyp2d22	1.38812	176.861	127.41
17544687	Mir1970	1.3879	210.5	151.668
17404911	Nudt6	1.38786	143.347	103.287
17304297	Cacna2d3	1.3877	17.2677	12.4434
17418507	Mrps15	1.38768	388.431	279.913
17452231	Aldh2	1.38722	448.363	323.209
17434137	Gm20878	1.38708	126.41	91.1343
17235029	Kiss1r	1.38671	72.3263	52.157
17212792	Hibch	1.38649	694.771	501.102
17518933	9530091C08Rik	1.38607	306.23	220.933
17506532	Dpep1	1.38605	683.354	493.023
17276906	Smoc1	1.38566	554.769	400.365
17527735	Neo1	1.38554	267.573	193.118
17515871	4930581F22Rik	1.38508	33.8229	24.4195
17326147	Ift57	1.38506	305.639	220.668
17471879	Gm22362	1.38441	69.7217	50.3619
17406433	Prss48	1.38241	115.313	83.414
17403205	Gbp5	1.38218	94.8025	68.5892
17292753	Gprin1	1.38167	33.4759	24.2286
17330468	Gm9968	1.38155	133.339	96.5141
17422488	Morn1	1.38136	32.9464	23.8506
17549422		1.38115	103.724	75.0999
17517105	Il18	1.38052	212.431	153.878
17477968	Car11	1.38039	146.816	106.358
17264021	Cenpv	1.38032	203.568	147.478
17492244	Ntrk3	1.37996	45.1945	32.7506
17528775	Ccpg1os	1.37974	507.479	367.807
17287294		1.3797	176.728	128.091
17337024	Ltb	1.37959	42.1593	30.5593
17231784	Cited2	1.37919	302.219	219.129
17394911	Tshz2	1.37901	435.177	315.573
17526937	Sik2	1.37872	1106.74	802.733
17470597	Slc2a3	1.3787	27.1601	19.6998
17439687	Ptpn13	1.37868	119.263	86.5053
17469259	Suclg2	1.3784	481.457	349.287
17420108	9130020K20Rik	1.37832	130.224	94.48
17311443	Gm24768	1.37827	19.0741	13.8391
17393764	Gm23134	1.37811	2403.65	1744.16
17495790	Crym	1.37732	55.3331	40.1746
17257738	Gm11655	1.3769	76.5912	55.6257
17532045	Plcd1	1.37679	54.3207	39.4547
17405908	Bche	1.37659	551.654	400.74
17366918	Mir466d	1.37603	114.968	83.5509
17332317	Pigp	1.37598	130.135	94.5763
17522167	Plxnb1	1.37581	28.7848	20.9221
17247593	Gm12043	1.37572	143.34	104.192
17456339	Cped1	1.37543	822.742	598.169
17297100	Kctd6	1.37528	208.123	151.332
17421534	Fv1	1.37526	100.143	72.8177
17411563	A830012C17Rik	1.37453	63.1761	45.962
17434254	Gm13306	1.37449	95.6546	69.5926
17435443	Prkag2os1	1.37434	30.8366	22.4375
17477073	Siglecg	1.37431	34.6499	25.2126
17352196	Mir5112	1.37425	76.1857	55.4382
17267556	2010015M23Rik	1.37416	25.2752	18.3932
17476752	Rhpn2	1.37385	35.0525	25.514
17544582	Zmat1	1.37384	141.082	102.692
17530141	Pccb	1.37379	507.051	369.089
17250597	B9d1	1.37353	151.834	110.543
17404997	6430590A07Rik	1.37339	116.842	85.0754
17521485	Mst1r	1.37306	69.1981	50.3968
17511834	Bbs2	1.37243	55.6525	40.5505
17463973	Plekha5	1.37179	112.231	81.8134
17499682		1.37148	632.036	460.843
17310837	Sema5a	1.37121	187.458	136.71
17508938	Fgl1	1.37093	44.7871	32.6692
17307957	4930438E09Rik	1.3707	84.2743	61.4825
17548514		1.3705	458.522	334.565
17458537	5430402O13Rik	1.37045	47.0399	34.3244
17320652	Abcd2	1.36978	1756.12	1282.04
17376649	Crls1	1.36922	449.165	328.045
17391803	Adam33	1.36889	61.4542	44.8934
17408273		1.36842	298.63	218.229
17545741	Pdha1	1.368	589.248	430.736
17513185	Tmem231	1.36772	60.1168	43.9539
17442834	Gpr133	1.3672	396.087	289.707
17358214	Klf9	1.36693	131.446	96.1612
17415897	Raver2	1.36655	134.278	98.2601
17482560	Eef2k	1.36607	123.664	90.5254
17301414	Scara5	1.36596	100.731	73.7437
17237180	Gm23105	1.36565	182.462	133.608
17252183	Eno3	1.36532	133.926	98.0914
17276396	Syne2	1.36486	361.55	264.9
17405764	Ift80	1.36484	30.2845	22.1891
17239634	4933406P04Rik	1.36483	22.501	16.4864
17526813	Pts	1.36428	448.722	328.909
17241534	Hnrnph3	1.36352	983.364	721.196
17243460	Gm3055	1.36307	80.5583	59.1007
17521858	Dalrd3	1.36298	272.141	199.666
17268581	Pcgf2	1.36273	62.3827	45.7777
17540378	Maob	1.36273	303.285	222.557
17507374	Irs2	1.36207	139.051	102.088
17302802	Farp1	1.3617	125.491	92.1576
17397360	D3Ertd751e	1.36156	114.548	84.1299
17487982	Bckdha	1.36121	134.835	99.0549
17355437	Gm23119	1.36083	381.125	280.067
17288616	Tppp	1.36068	110.185	80.9785
17452097	Oas1c	1.35985	25.5001	18.7522
17412692	Ifnk	1.3597	35.2952	25.9582
17548500		1.35966	45.7466	33.6456
17250938	Tmem220	1.35923	88.5372	65.1376
17340229		1.35785	201.48	148.382
17439094	Art3	1.35767	586.702	432.139
17475512	Cyp2t4	1.35757	17.6082	12.9703
17257154	C130046K22Rik	1.35749	33.4736	24.6585
17218861	F5	1.35739	34.363	25.3155
17349365	Gm23639	1.35708	30.2138	22.2638
17377258	A930019D19Rik	1.35686	26.2437	19.3415
17368523	Gm20071	1.35677	44.6451	32.9054
17470533	Klrg1	1.3565	20.1966	14.8888
17550062		1.35637	89.6272	66.0789
17439045	Thap6	1.35614	148.113	109.217
17474363	Mill2	1.35588	176.012	129.814
17428509	Faah	1.35559	42.4586	31.321
17450618	Tgfbr3	1.35499	484.769	357.766
17548726	Gm7265	1.35435	199.261	147.127
17358375	Smarca2	1.35431	699.564	516.548
17284037	Mpc1	1.35415	611.092	451.274
17495637	Umod	1.35367	31.8331	23.5161
17269486	Leprel4	1.35358	82.7236	61.1145
17402025	Dbt	1.35285	371.102	274.311
17452378	Rad9b	1.35277	70.9733	52.465
17325686	Zbtb20	1.35277	654.482	483.808
17550372		1.3525	81.8734	60.5349
17262013	Gm12158	1.35147	328.062	242.745
17468602	Gkn3	1.35129	29.2127	21.6184
17508416	Bag4	1.3509	173.596	128.504
17499586	Spag11a	1.35086	25.7645	19.0726
17282300	Slc10a1	1.35023	46.9954	34.8056
17410127	LOC102639086	1.35001	431.656	319.742
17469217	Lrig1	1.34939	115.299	85.4454
17340177	Prkce	1.34924	264.6	196.111
17463159	E130112N10Rik	1.34911	104.448	77.4198
17327130	Gm10785	1.34893	60.2527	44.6669
17459078	Gm22367	1.34887	311.033	230.589
17246310	Dgka	1.34838	147.849	109.65
17443185	Mlxipl	1.34806	336.532	249.641
17358482	Ppapdc2	1.34805	294.837	218.714
17239856	Akap7	1.34787	617.03	457.78
17397875		1.34782	48.683	36.1198
17259311	0610009L18Rik	1.34755	196.614	145.904
17389024	Wt1os	1.34714	26.9416	19.9991
17355316	Poli	1.34704	100.125	74.3299
17273747	Gm23756	1.34681	18.783	13.9463
17268884	Nr1d1	1.34676	973.305	722.7
17388499	Accs	1.34653	47.1819	35.0396
17354739	Ppargc1b	1.3462	56.7895	42.1851
17218139	C730036E19Rik	1.3459	42.6221	31.6682
17331589	Btg3	1.34476	193.209	143.676
17458790	Fam188b	1.34451	40.5447	30.1557
17355556	Gm23954	1.34434	24.503	18.2268
17409575	Amy1	1.34385	878.856	653.983
17326711	Cxadr	1.34376	95.373	70.9745
17309688	Ggact	1.343	83.0958	61.8732
17329167	Clcn2	1.3423	48.9757	36.4864
17256138	Thra	1.34186	174.432	129.993
17355862	Timm21	1.34051	217.761	162.447
17446322	Prkag2	1.34042	181.926	135.723
17284963	Marcksl1-ps4	1.34029	58.6523	43.7609
17287175	Ogn	1.34014	2041.89	1523.64
17527004	Fdx1	1.34009	211.253	157.64
17264090	LOC102640449	1.33977	96.446	71.9869
17224942	Slc19a3	1.33968	17.9947	13.4321
17524426	Fbxl12	1.33941	73.035	54.5276
17335017	Syngap1	1.33936	68.7617	51.3391
17550060	Mir1946a	1.33922	113.224	84.5447
17222440	Rev1	1.33896	150.041	112.058
17499946	Gm17491	1.33887	145.486	108.663
17458308	Atp6v0e2	1.33845	277.589	207.396
17550014		1.3384	33.2444	24.8388
17421928	Rere	1.33791	293.474	219.353
17271443	Abca6	1.33756	175.615	131.294
17498269	Gm23297	1.33736	86.3906	64.5978
17441490	Fbxo21	1.33734	238.718	178.502
17212229	Il18r1	1.33653	56.5672	42.3238
17362616	Myrf	1.3362	81.2646	60.8178
17277788	Flrt2	1.33572	300.935	225.298
17245648	Slc16a7	1.33562	253.678	189.933
17395379	Gm14412	1.33524	249.306	186.713
17465059	Gm26719	1.33501	262.675	196.758
17277134	Acot2	1.335	38.7924	29.0579
17358103	Aldh1a1	1.33477	1237.07	926.8
17435089	Fgl2	1.33457	210.869	158.005
17365861	Gm6990	1.33442	180.888	135.556
17269464	Jup	1.33414	281.444	210.955
17251816	Ybx2	1.33405	30.4983	22.8615
17424913	Fbxo10	1.33349	52.0744	39.0511
17309118	Tbc1d4	1.33289	194.586	145.988
17426638	Ptprd	1.33276	35.0179	26.2747
17280148	Atp6v1c2	1.33233	31.2434	23.4502
17291881	F13a1	1.33231	543.941	408.269
17470088	1700030F04Rik	1.33217	30.5282	22.9161
17264865	Eif4a1	1.3321	2909.23	2183.94
17342038	Fahd1	1.332	42.9967	32.2797
17343227	Cbs	1.33156	33.7667	25.3587
17356141	Tmem134	1.33142	261.784	196.621
17261944	Pttg1	1.33113	363.516	273.089
17403224	Gbp7	1.33108	194.331	145.995
17319124	1700088E04Rik	1.33102	123.826	93.031
17545865	Txlng	1.32944	148.57	111.754
17412979	Gm20878	1.32894	136.34	102.593
17464192	Sox5os3	1.32851	47.1506	35.4912
17273116	Oxld1	1.32814	112.959	85.0502
17247500	LOC101055656	1.3281	50.0906	37.7161
17446269	Smarcd3	1.32809	98.1698	73.9178
17433555	Smim1	1.32784	118.828	89.4896
17475886	Fbxo17	1.32762	22.7146	17.1093
17238150	Zbtb39	1.32727	90.6437	68.2935
17398655	Lrba	1.32698	299.853	225.967
17353985	Nr3c1	1.32681	541.731	408.295
17549572	Gm19304	1.32581	137.094	103.404
17231287	Cd46	1.32576	79.0157	59.6003
17373565	Gm13807	1.32568	33.2864	25.109
17233858	Gm16135	1.32547	33.8113	25.5089
17467727		1.32526	71.5614	53.9982
17248426	Slit3	1.3247	657.002	495.964
17299575	Ang	1.32468	514.588	388.462
17396152	Car3	1.32442	6702.58	5060.77
17374610	5430417L22Rik	1.32405	328.898	248.403
17350040	Arhgap26	1.32353	246.616	186.333
17512117	Gm22780	1.3234	28.5962	21.6081
17334404	Snora64	1.32337	36.7214	27.7484
17303412	Acox2	1.32324	20.5523	15.5318
17228958	Gm5705	1.32282	17.0064	12.8562
17543988	Taf9b	1.32275	99.6302	75.3203
17235821	Gm10778	1.32262	91.6173	69.2697
17434210	Gm13306	1.32262	110.997	83.9223
17372644	Slc43a3	1.32249	1095.24	828.161
17417821	Olfr1331	1.32219	16.1342	12.2026
17331996	Urb1	1.3214	67.1582	50.8236
17262740	Gm12216	1.32121	61.7783	46.7588
17316068	Pdzd2	1.32014	174.782	132.396
17317195	9330154K18Rik	1.32007	24.9495	18.9001
17445922	Reln	1.31954	40.0418	30.3452
17307950	Gm6878	1.31908	51.446	39.0015
17296277	Gm10735	1.31869	26.4414	20.0513
17248522	Gm12139	1.31701	193.423	146.866
17492509	Rccd1	1.3166	47.6303	36.1766
17461408		1.31643	56.4554	42.8851
17429954	Sh3d21	1.31565	67.1532	51.0417
17240323	AI317395	1.31471	45.8681	34.8885
17277170	Acot6	1.31406	51.5902	39.2601
17242822	Dos	1.31384	38.4898	29.2957
17220794	D730003I15Rik	1.31356	265.921	202.443
17331564	Nrip1	1.31303	500.156	380.918
17446035	Gm25219	1.31293	350.086	266.645
17243493	Glt8d2	1.31273	78.2544	59.6118
17398528		1.31269	38.0914	29.0177
17517175	Ppp2r1b	1.31257	416.838	317.574
17457207	Agbl3	1.31231	53.9445	41.1065
17244189	Gm24119	1.3118	40.3882	30.7884
17260916	Ugp2	1.31156	705.162	537.652
17240379	Cdc40	1.31153	243.187	185.423
17232672	Traf3ip2	1.31119	160.771	122.615
17517448	Hykk	1.31031	129.52	98.8475
17360501	Tcf7l2	1.31021	402.354	307.093
17345607	A330017A19Rik	1.3102	66.8398	51.015
17452248		1.31015	79.143	60.4076
17506904	BC021891	1.31004	20.8882	15.9447
17453402	Syna	1.30975	23.5424	17.9747
17370745	Rif1	1.30971	93.4388	71.343
17302404	4930517O19Rik	1.30896	19.3545	14.7862
17262428	Zfp2	1.30875	54.1742	41.3939
17281306	Nkx2-9	1.30867	22.5907	17.2624
17514122	2810004N23Rik	1.30862	460.07	351.569
17513500	Gm15684	1.30837	31.9166	24.3943
17333553	Fam120b	1.30827	278.362	212.77
17428017	Zyg11a	1.30825	16.542	12.6444
17547833		1.30789	93.3388	71.366
17508396	Ddhd2	1.30776	448.704	343.11
17226953	Mdm4	1.30603	422.023	323.135
17303400	Pdhb	1.30602	756.642	579.351
17221434	Gm25227	1.30565	84.52	64.7341
17263535	Srebf1	1.30556	182.868	140.068
17515425	Zfp809	1.30547	365.923	280.3
17409540	Amy2a1	1.30536	68.3509	52.3617
17223799	Plekhm3	-1.30505	93.3054	121.768
17306785	Nedd8	-1.30532	1898.19	2477.76
17220787	Batf3	-1.30555	65.6414	85.6979
17369235	Ppp2r4	-1.30589	200.035	261.225
17307755	Elp3	-1.30596	164.275	214.538
17526102	Oaf	-1.30612	43.6917	57.0665
17547986		-1.30614	469.366	613.057
17242376	Pfkl	-1.3062	90.6839	118.451
17499310	Tfdp1	-1.30621	194.935	254.625
17489908	Pop4	-1.30624	209.317	273.419
17219079	Fam78b	-1.30628	100.583	131.39
17221045	Xkr4	-1.3063	28.3434	37.0251
17435811	Kcnk3	-1.30631	74.113	96.8148
17483220	Cdipt	-1.30647	128.536	167.928
17544960	Psmd10	-1.3071	263.274	344.125
17303008	Gm26570	-1.30782	23.5446	30.7921
17249151	Mgat4b	-1.30792	169.464	221.645
17415973	Leprot	-1.30818	350.85	458.977
17348602	Gm26407	-1.30869	117.293	153.5
17287466	Higd2a	-1.30901	1083.56	1418.39
17461725	Creld1	-1.30903	105.867	138.584
17508300	Adam9	-1.30917	347.562	455.018
17509758	Csgalnact1	-1.30929	30.8786	40.429
17465830	Mtpn	-1.30931	1190.75	1559.05
17213213	Casp8	-1.30983	321.285	420.828
17496514	Mvp	-1.30997	143.4	187.85
17345666	Gm16494	-1.31	65.5192	85.8299
17388041	LOC102641972	-1.31019	387.182	507.283
17298620	1810011H11Rik	-1.31054	52.2332	68.4534
17345782	Nfya	-1.31073	77.5958	101.707
17236091	Tmem263	-1.31076	87.7058	114.961
17336213	Daxx	-1.31077	306.495	401.745
17445329	Cdk14	-1.31089	144.833	189.86
17447514	Man2b2	-1.31133	197.352	258.793
17280125	Pqlc3	-1.31244	246.703	323.783
17425287		-1.31246	55.0841	72.2955
17494503	Prkcdbp	-1.31282	843.463	1107.31
17548292		-1.313	33.507	43.9945
17229520	Uhmk1	-1.31318	297.276	390.377
17287707	Tmed9	-1.31373	31.7148	41.6646
17537019	Pbdc1	-1.3138	173.714	228.227
17548193		-1.31385	2110.44	2772.81
17545979	Mospd2	-1.31386	110.363	145.001
17452194	Erp29	-1.31391	126.891	166.723
17493614	Uvrag	-1.31402	398.851	524.098
17351559	Ldlrad4	-1.31402	92.2397	121.205
17260775	Pno1	-1.31422	153.135	201.253
17221360	Lactb2	-1.31441	393.279	516.93
17214257	Rqcd1	-1.31486	106.226	139.672
17240342	Rpf2	-1.31556	189.91	249.838
17303098	Gm3149	-1.31595	27.7255	36.4855
17371800	Itga6	-1.31673	586.393	772.121
17378799	Gm20412	-1.31717	1098.99	1447.57
17548719		-1.31772	258.014	339.99
17413832	Nans	-1.31791	77.811	102.548
17341521	Thoc6	-1.31862	62.1466	81.9476
17236339	Gnptab	-1.31873	228.047	300.733
17228102		-1.31876	662.772	874.036
17351027	Pdgfrb	-1.31897	265.778	350.552
17333050	Fgfr1op	-1.31945	77.4759	102.226
17497957	Chid1	-1.32006	105.268	138.96
17362784	Tmem132a	-1.32052	31.1731	41.1647
17505953	Gan	-1.32057	65.2913	86.2219
17342042	Nubp2	-1.32081	80.3803	106.167
17353699	Hbegf	-1.32137	41.5963	54.9641
17407505	Gm5278	-1.32142	15.309	20.2297
17429454	Ctps	-1.32155	81.7467	108.032
17319806	Arfgap3	-1.32162	75.7267	100.082
17258230	Armc7	-1.32177	40.3757	53.3676
17428430	Cmpk1	-1.32182	347.348	459.132
17532403	Higd1a	-1.32183	372.187	491.97
17548454	Tomm5	-1.32249	209.801	277.46
17339840	Gpatch11	-1.32268	158.304	209.386
17222001	Prim2	-1.3229	41.6751	55.1321
17391920	Rassf2	-1.32342	131.672	174.258
17276622	Fntb	-1.32358	33.7295	44.6438
17235087	Abca7	-1.32398	19.8123	26.2312
17534720	Hprt	-1.32448	837.873	1109.75
17402144	Usp12	-1.32469	564.998	748.446
17512654		-1.32471	618.724	819.631
17301440	Ccdc25	-1.32492	283.855	376.085
17547269	LOC102642634	-1.32508	11.9427	15.8251
17507559	Grtp1	-1.32528	62.3516	82.6334
17489464	Scn1b	-1.32586	232.839	308.712
17276732	Eif2s1	-1.32651	371.599	492.929
17351384	Sec11c	-1.32669	362.156	480.469
17530863	Mapkapk3	-1.32713	76.1077	101.005
17359967	Nfkb2	-1.32738	52.9594	70.2973
17296777	Gm3264	-1.32776	35.5958	47.2626
17216563	Nifk	-1.32778	155.292	206.194
17371101	Tank	-1.32798	84.3735	112.046
17375935	Acoxl	-1.32828	21.9055	29.0966
17229113	Gorab	-1.32865	57.0796	75.8387
17226189	Inhbb	-1.32879	43.9646	58.4196
17355915	Cpt1a	-1.32884	257.604	342.314
17519509	Leo1	-1.32908	54.532	72.4775
17547371	LOC102642634	-1.32937	11.8591	15.7651
17391406	Gm14005	-1.32942	45.1063	59.9654
17336199	Cd320	-1.32959	124.973	166.164
17550502		-1.32976	28.3619	37.7146
17350408	Commd10	-1.32979	99.4623	132.263
17252013	Arrb2	-1.3299	161.332	214.556
17504431	A730028G07Rik	-1.33045	65.6003	87.278
17531168	Dag1	-1.33073	172.459	229.497
17285074	Larp4b	-1.33119	354.385	471.754
17433353	Vamp3	-1.33132	284.637	378.941
17461433	Edem1	-1.33149	299.952	399.384
17360084	As3mt	-1.3315	114.789	152.841
17303706	Gng2	-1.33167	71.3799	95.0544
17478082	Nomo1	-1.33187	193.166	257.272
17317233	Atad2	-1.33187	63.9033	85.1108
17215222	Eif4e2	-1.33209	145.403	193.69
17233811	Dna2	-1.33217	21.7152	28.9282
17448840	Sgcb	-1.333	228.976	305.224
17494739	Cyb5r2	-1.33309	23.2506	30.9952
17468143	Mthfd2	-1.33353	41.4178	55.2319
17518780	Car12	-1.33412	25.199	33.6185
17381351	Gm26776	-1.33419	204.836	273.291
17512529	Cenpt	-1.33447	69.538	92.7961
17382038	Pip4k2a	-1.33556	299.811	400.416
17478263	Tmem86a	-1.33558	121.042	161.661
17456584	Calu	-1.33611	536.644	717.017
17417767	Elovl1	-1.3362	361.006	482.378
17270369	Kif18b	-1.33663	27.7102	37.0384
17258887	Pgs1	-1.33677	50.0717	66.9346
17441130	Triap1	-1.33681	213.088	284.859
17373550	Trp53i11	-1.33712	202.068	270.19
17416481	Ndc1	-1.33719	79.7099	106.588
17475625	2310022A10Rik	-1.33721	26.1514	34.9698
17212138	Map4k4	-1.33764	362.802	485.298
17305727	Gmfb	-1.33795	618.251	827.191
17343710	H2-K1	-1.33813	714.779	956.47
17399672	Slc39a1	-1.33829	56.1316	75.1201
17492619	Blm	-1.3399	27.8316	37.2915
17303685	Gm5458	-1.3408	18.5608	24.8864
17512554	Psmb10	-1.34098	373.73	501.167
17273743	Ptrhd1	-1.34112	109.361	146.667
17347252	Fam98a	-1.34209	285.41	383.044
17514853	Slc36a4	-1.34232	67.9977	91.2747
17542670	Slc10a3	-1.34313	76.4298	102.655
17377525	Gins1	-1.34411	22.834	30.6914
17327830	Ubald1	-1.34415	76.5458	102.889
17224071	Fn1	-1.34446	1448.06	1946.86
17500941	Ufsp2	-1.34504	347.153	466.937
17249481		-1.3451	83.7998	112.719
17303117	Gm10406	-1.34512	95.9404	129.051
17377926	Kif3b	-1.34522	128.504	172.866
17414545	Slc31a1	-1.34559	257.124	345.983
17496345	Nupr1	-1.34566	397.638	535.085
17547933	Bod1	-1.34571	109.516	147.376
17549770		-1.34603	226.496	304.87
17255788	Arhgap23	-1.34633	99.8548	134.437
17492978	Abhd17c	-1.34635	171.734	231.213
17528836	Mapk6	-1.34662	347.812	468.371
17248104	Rtn4	-1.34675	363.508	489.554
17394285	Spata25	-1.34683	18.9077	25.4654
17335506	Pi16	-1.34702	116.221	156.552
17311551	Col14a1	-1.34707	93.6578	126.164
17396638	Skil	-1.34734	63.2712	85.2478
17541404	Elf4	-1.34744	154.043	207.565
17550492	Gm11974	-1.3477	50.5801	68.167
17479736	Tm6sf1	-1.34789	362.35	488.407
17490839	Bax	-1.34837	275.448	371.405
17313705	Parvb	-1.34837	96.8533	130.594
17534122	Ube2a	-1.34838	150.937	203.521
17359803	Sfxn3	-1.34839	138.218	186.372
17502781	Anapc10	-1.3485	158.665	213.961
17269911	Vat1	-1.34872	178.252	240.412
17521875	Slc25a20	-1.34911	124.483	167.941
17292722	Cltb	-1.34923	169.24	228.343
17249347	Nhp2	-1.34937	70.0275	94.4931
17291195	Hist1h2be	-1.34962	79.9455	107.896
17494930	Tmem9b	-1.35024	279.255	377.063
17374445	D330050G23Rik	-1.35158	33.5476	45.3424
17454617	Gna12	-1.35203	100.334	135.654
17530703	Parp3	-1.35254	228.006	308.387
17285225	Nid1	-1.35352	1128.02	1526.8
17296905	Gm3558	-1.35489	19.1145	25.898
17374455	Spred1	-1.35547	248.967	337.467
17390066	Ehd4	-1.35554	179.67	243.55
17332893	Tmem181a	-1.35567	82.4077	111.718
17283955	Gm26906	-1.35582	95.4363	129.395
17511534	Snx20	-1.35593	43.3665	58.8018
17345499	Klc4	-1.35679	32.5446	44.1562
17373825	Cd59a	-1.35692	741.085	1005.6
17383886	1110008P14Rik	-1.35731	297.061	403.204
17318830	Myh9	-1.35742	273.712	371.541
17545657	Sms	-1.35768	66.6265	90.4578
17550524	Trp53cor1	-1.35771	46.0506	62.5233
17295233	Hmgcr	-1.3587	53.0362	72.06
17270508	Plekhm1	-1.35887	292.296	397.193
17345321	Polh	-1.35897	104.602	142.151
17469136	Adamts9	-1.35912	121.185	164.704
17548319		-1.35932	75.8857	103.153
17545078	Ammecr1	-1.35976	68.825	93.5854
17239227	Rab32	-1.36019	241.661	328.706
17402283	Gclm	-1.36051	182.867	248.793
17217901	Zbtb41	-1.36079	136.775	186.123
17464638	Pon2	-1.36095	163.348	222.309
17360216	Gsto1	-1.36113	212.118	288.72
17307774	Esco2	-1.36122	13.3488	18.1706
17218682	Cenpl	-1.36224	14.9206	20.3254
17495223	Btbd10	-1.36254	79.2475	107.978
17291012	Hist1h2an	-1.36319	160.88	219.309
17492196	Slco3a1	-1.36367	87.5831	119.434
17248304	Ubtd2	-1.36383	91.4503	124.723
17352731	Npc1	-1.36396	132.404	180.594
17340998	Gpr31b	-1.364	26.4587	36.0896
17255064	Mmd	-1.36461	222.006	302.951
17548315		-1.36462	2819.4	3847.39
17474547	Rtn2	-1.3647	142.61	194.62
17303333	Gm3558	-1.36557	13.9242	19.0144
17527694	Loxl1	-1.36569	112.105	153.101
17230970	Rps6kc1	-1.36588	38.7643	52.9474
17363374	Ostf1	-1.36619	398.789	544.823
17243868	Dram1	-1.36649	535.827	732.204
17435825	Cenpa	-1.3665	44.229	60.4388
17458573	Snx10	-1.36665	213.287	291.489
17420911	Atp13a2	-1.3677	53.2389	72.8147
17418592	Clspn	-1.36771	22.0795	30.1983
17366170	Csf2ra	-1.36817	100.913	138.067
17269985	Dusp3	-1.36822	367.553	502.894
17382378	D530008I23	-1.36877	14.8614	20.3418
17427155	Cdkn2b	-1.36896	61.2369	83.8309
17361276	Rhod	-1.369	88.2813	120.857
17429810	Akirin1	-1.36906	102.146	139.844
17301213	Ctsb	-1.36984	2879.72	3944.75
17256959	Grn	-1.37017	1881.65	2578.18
17431612	C1qc	-1.37077	116.374	159.523
17233794		-1.37201	244.282	335.157
17342625	Itfg3	-1.37206	93.6543	128.499
17513076	Mlkl	-1.37222	130.57	179.171
17462863	C1rl	-1.3724	88.2833	121.16
17440772	Coro1c	-1.37244	479.91	658.65
17502102	Myo9b	-1.3726	147.314	202.204
17236638	Fgd6	-1.37309	59.9402	82.3031
17353520	Cdc25c	-1.37316	14.4529	19.8461
17214685	Acsl3	-1.37345	112.222	154.131
17282563	Npc2	-1.37353	3401.67	4672.28
17525955	Sc5d	-1.37397	875.132	1202.41
17447078		-1.37424	366.644	503.856
17454416	Zfand2a	-1.37441	110.307	151.607
17348467	3110002H16Rik	-1.37443	173.603	238.605
17301131	Rnaseh2b	-1.37457	80.1177	110.127
17308361	Bmp1	-1.37485	82.8374	113.889
17513779	Galns	-1.37529	64.2164	88.316
17354290	Atg12	-1.37603	207.367	285.344
17231823	Gm10827	-1.37668	33.3663	45.9348
17243051	Mob3a	-1.37694	167.991	231.312
17350356	Eif1a	-1.37705	333.206	458.842
17243850	Parpbp	-1.37751	21.1889	29.188
17480030	Rab38	-1.37757	127.309	175.377
17231066	Dtl	-1.37764	17.9337	24.7063
17253133	Fam57a	-1.37768	76.0434	104.764
17489759	C230052I12Rik	-1.37823	29.7103	40.9476
17414331	Fam206a	-1.37824	74.0061	101.998
17509629	Msmo1	-1.37901	90.0375	124.163
17355955	1810055G02Rik	-1.37926	153.856	212.208
17280207	Adam17	-1.37949	198.307	273.562
17491431	Gm22211	-1.38032	29.2056	40.313
17496568	Kif22	-1.38044	30.5714	42.202
17347267	Fez2	-1.38081	162.602	224.522
17357425	Rab3il1	-1.38182	53.5416	73.9848
17530115	Il20rb	-1.38246	50.7631	70.1782
17447672	Wdr1	-1.38254	408.971	565.419
17270303	Psmb5-ps	-1.38269	69.1618	95.6296
17462407	Bcl2l13	-1.38291	92.6618	128.143
17233629	Psap	-1.38291	1658.15	2293.07
17460891	Fbln2	-1.383	211.799	292.918
17217440	Cyb5r1	-1.38338	104.791	144.965
17293706	Ctsl	-1.38347	1953.91	2703.17
17333347	Sod2	-1.38364	699.283	967.557
17246154	Myl6b	-1.38366	41.2653	57.097
17247067	Ykt6	-1.38389	32.628	45.1537
17243617	Ckap4	-1.38429	56.579	78.3214
17271033	Kpna2	-1.38531	150.009	207.81
17503937	Mt2	-1.38571	2607.16	3612.77
17235663	Pip5k1c	-1.38572	64.6829	89.6322
17343079	Ccdc167	-1.38625	131.985	182.963
17342740	AI413582	-1.38653	118.422	164.197
17356526	Ltbp3	-1.38728	164.919	228.789
17321597	Racgap1	-1.38742	31.4714	43.6642
17378009	LOC101055837	-1.38782	19.4353	26.9728
17442977	Crcp	-1.38803	167.678	232.742
17354219	Trim36	-1.38815	26.0363	36.1422
17539611	Gpm6b	-1.38833	80.5096	111.774
17248309	Stk10	-1.39004	68.1365	94.7128
17220944	Lamb3	-1.39035	23.0949	32.11
17395016	Aurka	-1.39064	27.5434	38.3029
17363086	Dtx4	-1.39077	60.3813	83.9764
17249636	LOC102633420	-1.39121	15.9846	22.2379
17327491	Wrb	-1.39201	91.3975	127.226
17456868	Cpa2	-1.39212	12.814	17.8386
17455608	Rfc3	-1.39222	40.4848	56.3639
17292598	Diras2	-1.39305	27.2813	38.0042
17509697	Tma16	-1.39346	113.222	157.77
17534938	Slc9a6	-1.39365	240.831	335.634
17495549	Itpripl2	-1.39372	293.206	408.648
17404028	Tpd52	-1.39421	112.473	156.811
17364280	Myof	-1.39426	352.966	492.127
17437558	Pcdh7	-1.39427	243.382	339.339
17499560	Agpat5	-1.39468	89.9102	125.396
17549460		-1.39471	2339.56	3263.01
17266196	Mir423	-1.39477	11.3947	15.893
17413528	Melk	-1.3948	19.2485	26.8478
17484040	Bub3	-1.39547	262.627	366.487
17290865	Epdr1	-1.39557	103.166	143.975
17253570	Spag5	-1.39577	22.0668	30.8002
17433672	Fam213b	-1.39586	401.547	560.503
17432770	Gm13157	-1.39595	85.5469	119.42
17393225	Pigu	-1.39643	269.169	375.874
17339554	Lbh	-1.39683	955.391	1334.52
17302989	Gm10406	-1.39686	61.353	85.7013
17285710	Hist1h2br	-1.3975	69.3634	96.9357
17262855	Tnip1	-1.39793	126.191	176.406
17413866	Col15a1	-1.39904	171.367	239.75
17446424	Xrcc2	-1.39934	21.9122	30.6627
17294696	Rasa1	-1.39949	507.576	710.347
17543141	Mageb18	-1.39964	37.9806	53.1592
17377785	Cox4i2	-1.3997	48.0875	67.3082
17317486	Fam49b	-1.40048	179.703	251.671
17240621	Aim1	-1.40086	79.2926	111.078
17277521	Vash1	-1.40214	52.5372	73.6643
17217022	Fam72a	-1.4029	23.2437	32.6086
17549588		-1.40317	1679.65	2356.83
17544486	Timm8a1	-1.40331	27.4826	38.5665
17549848		-1.40346	2324.45	3262.28
17220475	Dusp10	-1.40388	102.124	143.37
17388332	Creb3l1	-1.40415	78.2243	109.839
17336896	Clic1	-1.40489	624.535	877.401
17527520	Scamp5	-1.40489	111.003	155.947
17322369	Itga5	-1.40544	117.131	164.621
17537648	Cenpi	-1.40609	19.9452	28.0448
17303140	Gm2897	-1.40629	25.4435	35.781
17480978	Lamtor1	-1.40635	114.402	160.889
17460393	Fam136a	-1.40666	130.349	183.356
17484353	Lrrc27	-1.40673	56.0088	78.7895
17501721	Gmip	-1.40697	47.3123	66.5671
17389802	Rmdn3	-1.40705	77.456	108.985
17226736	Mapkapk2	-1.40776	481.583	677.951
17397774	Tsc22d2	-1.40785	138.997	195.687
17355026	Atp8b1	-1.40788	116.762	164.387
17367852	Nrarp	-1.40799	22.2366	31.3089
17404859	Trpc3	-1.40812	28.8408	40.6111
17490830		-1.40814	16.1923	22.8011
17216299	Gm3608	-1.40819	21.894	30.831
17220844	Nek2	-1.40845	34.4251	48.486
17366451	Frmd4a	-1.40858	67.8299	95.5438
17464580	Bet1	-1.40863	189.95	267.57
17294785	Atg10	-1.4088	135.305	190.618
17478864	Mtmr10	-1.40881	124.716	175.702
17428192	Rnf11	-1.40908	326.724	460.38
17276328	Hif1a	-1.4091	362.765	511.173
17392730	Abhd12	-1.40981	454.46	640.701
17302996	Gm6356	-1.40988	90.5557	127.673
17505967	Cmip	-1.41007	168.25	237.244
17303018	Gm10406	-1.41015	40.9783	57.7855
17549380		-1.41018	622.922	878.433
17542254	Xlr4c	-1.41026	83.0611	117.138
17327084	Ifngr2	-1.41101	273.756	386.271
17280392	Rps7	-1.41137	56.4097	79.6148
17302138	D5Ertd579e	-1.41151	135.509	191.272
17496839	Pycard	-1.41173	130.342	184.008
17310589	Myo10	-1.41179	214.744	303.173
17298262	Mustn1	-1.4118	894.772	1263.24
17482739	Plk1	-1.41235	20.0316	28.2916
17497223	Dhx32	-1.41237	243.226	343.525
17232438	Gm25596	-1.41277	81.098	114.573
17395933	Rgs19	-1.41281	103.265	145.893
17517554	Pstpip1	-1.41323	66.6094	94.1341
17468486	Pcyox1	-1.41324	613.074	866.424
17396223	Gm16093	-1.41329	67.175	94.9377
17470060	Rassf4	-1.41445	139.525	197.351
17440592	Ttc28	-1.41499	39.4142	55.7705
17480216	Prcp	-1.41565	385.232	545.354
17357444	Fads3	-1.41565	1184.24	1676.47
17397268	Plk4	-1.41567	53.7168	76.045
17379554	Zswim1	-1.41568	56.4218	79.8753
17550416		-1.41621	22.268	31.5362
17399794	S100a2	-1.41632	18.9573	26.8496
17252495	Gm26121	-1.4166	16.4866	23.3549
17330773	Pvrl3	-1.41663	50.4132	71.4171
17346749	Rab31	-1.41704	112.41	159.29
17224125	Mreg	-1.41718	19.572	27.737
17222800	Slc39a10	-1.4174	175.758	249.119
17548000		-1.41746	799.179	1132.8
17338701	Chaf1a	-1.41763	24.3993	34.589
17257026	Higd1b	-1.41828	57.2834	81.2441
17281354	Sec23a	-1.41858	153.478	217.72
17502280	Glt25d1	-1.41873	133.388	189.242
17363470	Gda	-1.41903	616.014	874.144
17391339	Mall	-1.41904	249.254	353.703
17302289	Pcdh17	-1.41918	43.6582	61.9587
17501810	Nr2c2ap	-1.41965	43.677	62.0058
17283082	Lysmd1	-1.41999	45.5695	64.7081
17296572	Gm10406	-1.42005	67.9707	96.5216
17438314	Tmem165	-1.42032	373.119	529.949
17401335	Slc16a1	-1.42046	68.5549	97.3798
17502583	Mcm5	-1.4205	28.5167	40.508
17426497	Megf9	-1.42052	203.976	289.752
17441365	Taok3	-1.42067	113.179	160.79
17431607	C1qb	-1.42094	498.045	707.692
17417872	Lepre1	-1.42139	162.17	230.507
17480485	Lrrc32	-1.42142	50.4269	71.6779
17447310	Lrpap1	-1.42155	623.168	885.863
17407969	Plekho1	-1.42161	212.777	302.488
17455498		-1.42175	355.362	505.234
17401357	Rhoc	-1.42194	156.281	222.222
17434973	Sema3c	-1.42228	374.968	533.307
17455534		-1.42307	366.489	521.541
17361041	Aldh3b1	-1.4231	79.6067	113.289
17461124	Arl6ip5	-1.42331	166.276	236.663
17419783	Paqr7	-1.42337	87.4839	124.522
17310808	Dap	-1.4239	1166.97	1661.64
17291964	Eef1e1	-1.42417	210.844	300.278
17395155	Ctsz	-1.42439	576.991	821.861
17549252		-1.4249	2315.35	3299.15
17455944	Acn9	-1.42545	50.7337	72.3182
17290666	Prl2c2	-1.42545	47.033	67.0431
17468828	Plxna1	-1.42552	243.023	346.435
17501025	Cenpu	-1.42584	21.4489	30.5828
17428054	Gpx7	-1.42617	155.286	221.463
17513713	Piezo1	-1.42655	151.373	215.941
17296996	Gm26570	-1.42714	49.2486	70.2848
17324001	Ece2	-1.42718	31.9576	45.6091
17337741	Tnfrsf21	-1.42722	165.914	236.795
17268103		-1.42803	758.575	1083.26
17453809	Ap1s1	-1.42873	103.562	147.962
17494081	Rhog	-1.42908	129.573	185.17
17273652	Dnmt3a	-1.43052	81.7578	116.956
17362223	Fermt3	-1.43056	45.9397	65.7197
17248242	Snrnp25	-1.43107	147.975	211.763
17542349	Haus7	-1.43144	44.8977	64.2685
17405365	Wwtr1	-1.43177	434.897	622.674
17305757	Wdhd1	-1.43254	36.7182	52.6004
17272939	Chmp6	-1.43268	148.507	212.762
17393004	Foxs1	-1.43397	46.0616	66.051
17540950	Akap17b	-1.43427	48.0526	68.9202
17471755		-1.43461	12.6781	18.1882
17549462		-1.43461	2314.34	3320.18
17340570		-1.4357	44.8192	64.347
17523650	Ccr2	-1.43595	317.701	456.203
17296849	Gm2897	-1.43597	66.3645	95.2978
17359488	Ubtd1	-1.4364	35.3461	50.771
17231003	Mfsd7b	-1.43647	57.6692	82.8401
17421821	Ctnnbip1	-1.43721	54.5097	78.342
17504444	Cmtm3	-1.43783	363.327	522.401
17484271	Mgmt	-1.43847	165.008	237.359
17541383	Zdhhc9	-1.43857	227.335	327.038
17516462	Thy1	-1.43896	124.577	179.262
17455801	Col1a2	-1.43992	177.764	255.966
17291183	Hist1h3f	-1.44014	42.7748	61.6018
17547877	Deptor	-1.44125	592.451	853.871
17318950	Csf2rb2	-1.44137	90.9231	131.054
17286375	Serpinb9b	-1.44195	30.4512	43.9091
17303677	Gm10406	-1.44198	74.1395	106.907
17527917	B930092H01Rik	-1.44218	70.7293	102.004
17356692		-1.44456	54.4865	78.7091
17278410	Gskip	-1.44517	134.63	194.564
17367036	Pter	-1.4452	62.1859	89.8709
17344444	Tubb5	-1.44542	607.958	878.757
17419277	Sdc3	-1.44593	192.499	278.341
17289928	Ppap2a	-1.44672	175.042	253.238
17359098	Cep55	-1.44707	14.94	21.6192
17311807	Sqle	-1.44735	116.337	168.38
17447185	Poln	-1.44743	94.877	137.328
17401741	Taf13	-1.44881	37.7377	54.6749
17276985	Sipa1l1	-1.44976	175.011	253.724
17280689	Hdac9	-1.44997	84.5177	122.548
17230595	Degs1	-1.45054	538.398	780.965
17296969	Gm26570	-1.45074	48.6744	70.6138
17338734	Tnfaip8l1	-1.45128	41.7875	60.6455
17500808		-1.45166	369.817	536.848
17286365	Serpinb9	-1.45166	97.4363	141.445
17420951	Mfap2	-1.45196	73.6555	106.945
17362559	Incenp	-1.452	31.2628	45.3936
17215820	Gpc1	-1.45221	47.4388	68.8911
17439164	Sept11	-1.45232	201.918	293.249
17455903	Asb4	-1.45244	13.8053	20.0514
17399474	Pmvk	-1.45255	230.997	335.533
17506418	Cdt1	-1.45255	35.9402	52.205
17298364	Nt5dc2	-1.4531	37.0066	53.7743
17319738	Nfam1	-1.45483	65.4744	95.2539
17448251	Tlr6	-1.45498	64.8957	94.4218
17393789	Tgm2	-1.45504	322.774	469.647
17278128	Unc79	-1.45579	46.8242	68.1662
17349174	Polr2d	-1.45589	104.075	151.522
17440575	Chek2	-1.45623	49.8599	72.6077
17222193	Ankrd23	-1.45675	42.0294	61.2263
17463724	1190002F15Rik	-1.45683	14.5582	21.2087
17288896	Actg1	-1.45722	261.892	381.634
17310237	Ugt3a2	-1.45726	13.1436	19.1536
17295130	F2r	-1.45783	154.675	225.49
17393008	Dusp15	-1.45808	12.4839	18.2026
17548713		-1.45853	78.2353	114.108
17450727	Tmed5	-1.45869	269.778	393.522
17541378	Apln	-1.45889	26.2023	38.2263
17321524	Fmnl3	-1.45953	52.9229	77.2424
17358274	Dock8	-1.45959	348.165	508.176
17265958	Serpinf1	-1.45963	204.558	298.579
17231676	Timm8a1	-1.46033	249.768	364.743
17305953	Olfr734	-1.46053	12.6567	18.4856
17364707	Arhgap19	-1.46164	20.1783	29.4935
17484233	Ptpre	-1.4618	98.6278	144.174
17380211	Ctcflos	-1.46208	216.081	315.928
17528137	Zwilch	-1.46263	17.552	25.672
17412237	Mms22l	-1.46288	34.4092	50.3366
17313158	Fam83f	-1.46313	20.5617	30.0844
17265164	Bcl6b	-1.46433	59.7993	87.5659
17225815	St8sia4	-1.46437	179.335	262.612
17254188	Slfn3	-1.46497	15.9758	23.404
17535171	Gm24598	-1.46547	15.4281	22.6094
17299535	LOC102640338	-1.46583	111.831	163.925
17407947	BC028528	-1.46608	198.418	290.896
17292477	Cenpp	-1.46619	21.2157	31.1063
17262209	Gm5431	-1.46645	32.1631	47.1656
17404772	Ccdc144b	-1.46651	12.521	18.3622
17297713	Zmiz1	-1.46657	380.9	558.617
17461807	Irak2	-1.46815	199.098	292.306
17391971	Pcna	-1.46816	681.94	1001.2
17548190		-1.46866	27.032	39.7008
17296639	Gm3558	-1.46869	17.2303	25.306
17513311	Cmc2	-1.46904	192.231	282.396
17330918	Alcam	-1.46932	280.083	411.532
17340845	Igf2r	-1.46936	273.966	402.554
17480327	Alg8	-1.46959	349.174	513.141
17257221	Myl4	-1.46996	40.3593	59.3264
17451443	Coro1c	-1.47083	260.587	383.279
17296602	Gm10406	-1.4713	98.8701	145.468
17466932	Tril	-1.47185	27.4496	40.4018
17344990	Cenpq	-1.47194	16.1632	23.7912
17535600	Dusp9	-1.47247	53.6124	78.9427
17253630	Unc119	-1.47248	132.616	195.274
17238558	Mmp19	-1.47269	204.758	301.545
17518636	2810417H13Rik	-1.47299	33.3184	49.0776
17228234	Npl	-1.47382	114.74	169.107
17430430	Fam167b	-1.47431	24.4221	36.0058
17317115	Dscc1	-1.47437	10.9295	16.1142
17345865	Rftn1	-1.47446	59.7037	88.0309
17226550	Mcm6	-1.47532	108.116	159.506
17462451	Slc6a13	-1.47574	250.479	369.641
17270398	Dcakd	-1.47597	110.343	162.862
17351465	Tubb6	-1.47623	68.8625	101.657
17423622	Tstd3	-1.47658	135.914	200.688
17498847	Cers4	-1.47719	242.742	358.575
17225929	Pam	-1.47803	557.481	823.972
17257067	Acbd4	-1.47808	65.0747	96.1853
17518962	Anxa2	-1.47833	2127.59	3145.27
17470879	LOC102642803	-1.47898	706.016	1044.18
17405737	Lxn	-1.47915	224.337	331.827
17493358	Ddias	-1.47934	17.0465	25.2176
17404628	Pex5l	-1.47974	33.4308	49.4688
17433040	Pgd	-1.47989	745.339	1103.02
17480880	Pde2a	-1.48009	270.973	401.065
17322426	Nckap1l	-1.48014	55.3236	81.8864
17519910	Ttk	-1.48021	14.3969	21.3105
17278777	DQ267102	-1.48023	54.0738	80.0419
17296715	2610042L04Rik	-1.48041	32.9445	48.7715
17475342	Tgfb1	-1.48067	150.128	222.291
17384484	Ggta1	-1.48072	78.2676	115.892
17342676	Bak1	-1.4813	401.855	595.267
17276302	Prkch	-1.48133	137.519	203.711
17457343	Atp6v0c	-1.48185	591.889	877.09
17437529	Stim2	-1.48206	336.796	499.152
17301502	Adra1a	-1.48227	27.1031	40.1743
17549930	Copg2os2	-1.48308	91.3371	135.46
17266038	Fam101b	-1.48323	212.408	315.05
17442507	Setd8	-1.48329	518.082	768.468
17261107	Rel	-1.48349	144.674	214.623
17520290	Gm5620	-1.48352	1327.46	1969.31
17549498		-1.48354	190.452	282.543
17406129	Tmem144	-1.48404	21.6425	32.1182
17210953	St18	-1.48487	13.9245	20.6761
17217914	Aspm	-1.48497	15.5719	23.1238
17445507	Dbf4	-1.48599	31.4837	46.7844
17303183	LOC100861615	-1.4867	40.4128	60.0817
17248123		-1.48771	125.089	186.096
17437390	Pi4k2b	-1.48838	92.078	137.047
17283248	Ttc7b	-1.48845	195.878	291.555
17541846	Mmgt1	-1.48882	194.159	289.068
17481102	Rrm1	-1.49037	75.6527	112.751
17219581	Tagln2	-1.49074	498.171	742.643
17510586	Large	-1.49132	111.853	166.808
17433145	Rbp7	-1.4926	345.147	515.166
17524014	Endod1	-1.49276	27.6655	41.2981
17438823	Dck	-1.49321	39.2674	58.6345
17253616	Pigs	-1.49429	111.998	167.358
17290674	Prl2c2	-1.49556	35.7754	53.5043
17303670	Gm16440	-1.49577	18.4794	27.6409
17217728	Kif21b	-1.49589	35.6262	53.2929
17295588	Naip5	-1.49595	96.161	143.852
17548750		-1.49664	2282.75	3416.45
17339889	Rmdn2	-1.49696	67.2176	100.622
17373501	1700029I15Rik	-1.497	52.1716	78.1006
17433265	Car6	-1.49731	11.3559	17.0033
17255466	Gngt2	-1.49776	136.801	204.895
17491378	E2f8	-1.49785	14.2833	21.3942
17359608	Entpd7	-1.49881	40.3711	60.5086
17513681	Mvd	-1.49913	55.8424	83.7152
17503650	Nkd1	-1.50015	62.8775	94.3257
17337735	Ptchd4	-1.50078	70.6891	106.088
17462954		-1.50093	1302.4	1954.81
17537592	Srpx2	-1.50137	172.623	259.171
17464672	Slc25a13	-1.50188	25.363	38.0922
17370002	Fam129b	-1.50189	79.7734	119.811
17456692	Irf5	-1.502	104.329	156.701
17431350	Ldlrap1	-1.50204	54.0613	81.2025
17314738	Spats2	-1.50208	83.0308	124.719
17410381	Rpl34	-1.50211	43.7355	65.6953
17404976	Mfsd8	-1.50225	164.756	247.504
17330523	Atp6v1a	-1.50225	371.843	558.601
17260396	Gm11974	-1.50305	38.7609	58.2595
17431394	Clic4	-1.50332	1084.21	1629.91
17285819	Hist1h2af	-1.50367	71.8967	108.109
17368646	Olfm1	-1.50397	199.798	300.49
17357815	Fam111a	-1.50459	190.385	286.452
17548523	Gm6253	-1.50468	78.6179	118.295
17262050	Gm16033	-1.50479	144.882	218.017
17509462	Galnt7	-1.50598	97.0555	146.163
17442332	Kntc1	-1.5077	14.3202	21.5905
17296962	Gm3558	-1.50825	23.3013	35.1441
17527810	Tmem202	-1.50833	13.9637	21.0619
17303368	Gm10406	-1.50895	79.5122	119.98
17269974	Meox1	-1.51051	52.1876	78.8298
17221502	Jph1	-1.51051	63.3004	95.6162
17291767	Tubb2a	-1.51067	159.752	241.333
17502378	Tpm4	-1.5111	708.319	1070.34
17259679	Metrnl	-1.51115	43.337	65.4888
17375767	Blvra	-1.51151	352.88	533.38
17471127	Cd9	-1.5123	430.538	651.104
17301428	Pbk	-1.51308	24.973	37.7862
17465805	Slc13a4	-1.5135	107.119	162.125
17495320	Cyp2r1	-1.51358	80.0827	121.212
17542642	Dnase1l1	-1.5147	243.726	369.174
17301634	Loxl2	-1.51477	126.187	191.145
17286719	Pak1ip1	-1.51493	236.829	358.779
17360890	Grk5	-1.51534	264.232	400.402
17237219	Osbpl8	-1.51542	326.672	495.044
17351282	Nedd4l	-1.51553	214.799	325.535
17356427	Fosl1	-1.51559	20.2802	30.7365
17332628	C2cd2	-1.51562	88.1934	133.668
17402361	Sec24d	-1.51595	174.592	264.674
17462663	Mfap5	-1.51607	891.47	1351.53
17296896	2610042L04Rik	-1.51611	80.3444	121.811
17487457	Bcl3	-1.51781	40.6532	61.7038
17294664	Polr3g	-1.51793	52.9473	80.3705
17267601	Scpep1	-1.51899	526.648	799.971
17295757	Ccnb1	-1.51904	18.0571	27.4294
17439535	Bmp3	-1.51976	159.755	242.789
17548532		-1.5198	1746.63	2654.52
17493875	P2ry2	-1.52005	36.6791	55.7541
17532063	Acaa1b	-1.5201	26.4226	40.165
17336422	H2-DMb1	-1.52063	19.3277	29.3904
17403866	Ptger3	-1.5208	395.234	601.073
17326405	Dcbld2	-1.52082	114.075	173.487
17328625	Sdf2l1	-1.52087	98.6216	149.99
17526923	Hspb2	-1.52135	76.397	116.227
17432835	Plod1	-1.52158	104.637	159.214
17289584	Cenpk	-1.52183	24.3944	37.124
17435816	Slc35f6	-1.52372	122.925	187.303
17297227	Slc4a7	-1.52405	152.121	231.84
17487361	Apoc2	-1.52507	60.8449	92.7927
17328508	Fgd4	-1.5256	118.996	181.54
17296631	Gm10406	-1.52614	82.8929	126.506
17255232	Lrrc59	-1.52647	228.321	348.526
17540050	Ebp	-1.52699	125.782	192.067
17410332	Ccdc109b	-1.52717	90.2482	137.825
17256473	Atp6v0a1	-1.52737	425.023	649.17
17465750	Wdr91	-1.5283	71.4204	109.152
17419773	Stmn1	-1.52926	32.4802	49.6707
17287160	Aspn	-1.52966	424.304	649.04
17345670	Guca1a	-1.53041	23.2571	35.5928
17430103	Ago4	-1.53162	29.2446	44.7916
17489399	Fxyd5	-1.53173	793.411	1215.29
17432227	Fblim1	-1.53202	47.1752	72.2736
17535558	Bgn	-1.53253	1698.53	2603.05
17390810	Gatm	-1.53387	58.1962	89.2657
17406783	Lmna	-1.53443	134.404	206.234
17288716	Glrx	-1.5354	73.72	113.19
17363429	Aldh1a7	-1.53635	827.975	1272.06
17278328	Serpina3n	-1.53658	1979.12	3041.07
17548932		-1.53694	661.516	1016.71
17316197	Fam105a	-1.53778	75.0036	115.339
17465037		-1.53839	25.9379	39.9025
17444961	Alox5ap	-1.53891	453.714	698.224
17233294	Nus1	-1.53933	481.71	741.513
17492661	Iqgap1	-1.53954	441.35	679.478
17548752		-1.53959	101.711	156.593
17512809	Hp	-1.53984	3906.05	6014.7
17218449	Angptl1	-1.54035	68.3341	105.258
17279759	Dnmt3aos	-1.54059	36.2684	55.8746
17481960	Arntl	-1.54086	26.3508	40.603
17364139	Slc16a12	-1.54094	104.285	160.696
17495821	Cdr2	-1.54101	119.244	183.756
17549342	Scd2	-1.54167	2614.52	4030.73
17301697	Tnfrsf10b	-1.54204	41.0929	63.3669
17211790	Hs6st1	-1.54245	68.8983	106.272
17216339	Tnfrsf11a	-1.54245	41.1816	63.5208
17424319	Sigmar1	-1.54267	149.068	229.963
17296979	Gm10406	-1.54395	99.3487	153.389
17361741	Ehbp1l1	-1.54399	111.272	171.803
17326987	Mrap	-1.54427	789.219	1218.76
17315606	Pde1b	-1.54429	51.8496	80.0711
17320143	Cerk	-1.54509	63.0382	97.3997
17451437	Selplg	-1.5461	166.594	257.57
17217083	Pm20d1	-1.54639	57.0309	88.1919
17278779	Gm25357	-1.54657	25.7047	39.7541
17445755	Phtf2	-1.54819	77.4461	119.901
17414250	Tmem38b	-1.54838	76.7318	118.81
17462738	Clec4a3	-1.54957	479.398	742.861
17303088	2610042L04Rik	-1.54967	99.4932	154.182
17505913	Cenpn	-1.55091	17.6099	27.3113
17295907	Nln	-1.5519	225.414	349.82
17377870	Hck	-1.5526	56.4853	87.6993
17403490	Mcoln2	-1.55357	53.8741	83.697
17287555	Unc5a	-1.55451	82.9272	128.912
17382169	Mastl	-1.55555	25.3402	39.4181
17294302	Trip13	-1.55575	23.9085	37.1956
17543648	Ercc6l	-1.56057	20.5852	32.1246
17431181	Sh3bgrl3	-1.56068	2427.11	3787.96
17491026	Emp3	-1.56097	612.881	956.691
17492575	Fes	-1.56169	30.0328	46.9021
17288699	Ell2	-1.56243	360.358	563.034
17404269	Pde7a	-1.56293	204.352	319.388
17335770	Abcg1	-1.56459	122.085	191.012
17528255	A730067D02Rik	-1.56547	17.5467	27.4688
17368569	Col5a1	-1.56589	68.5432	107.331
17451568	Gltp	-1.5667	642.8	1007.07
17437097	Otop1	-1.56715	46.6954	73.179
17541875	Arhgef6	-1.56766	201.198	315.409
17255369	LOC102640811	-1.56801	56.5756	88.7113
17381330	Optn	-1.5689	178.632	280.256
17374332	Fmn1	-1.56897	60.3071	94.6202
17235408	Dot1l	-1.56916	94.8939	148.903
17493185	Tmem135	-1.56941	289.53	454.391
17488799	2200002D01Rik	-1.57003	63.576	99.8161
17479454	Wdr93	-1.5701	56.1257	88.1227
17376167	Sirpa	-1.57062	224.303	352.295
17460941	Slc6a6	-1.57167	699.607	1099.55
17240190	Dse	-1.57171	121.418	190.834
17549538		-1.57318	102.123	160.658
17303353	Gm10406	-1.57387	90.2293	142.009
17391623	Cpxm1	-1.57608	130.471	205.633
17229620	Fcgr3	-1.57608	227.068	357.879
17399802	S100a4	-1.577	1214.42	1915.14
17334468	Igfals	-1.578	97.7062	154.181
17227764	Rgs2	-1.57936	205.681	324.843
17326541	Vgll3	-1.57946	282.47	446.15
17325206	Adcy5	-1.57977	145.696	230.166
17227094	Adora1	-1.58023	184.399	291.393
17347663	C430042M11Rik	-1.58144	21.1745	33.4862
17342101	Hn1l	-1.58343	225.067	356.377
17229842	Pea15a	-1.58369	313.034	495.748
17464316	Stk38l	-1.58438	189.514	300.263
17306344	Slc7a7	-1.58476	92.6658	146.853
17524969	Anln	-1.58484	73.9638	117.22
17537865	Arxes1	-1.5849	238.77	378.426
17358422	Vldlr	-1.58507	320.662	508.273
17321318	Fkbp11	-1.58511	41.2287	65.3519
17325514	Fstl1	-1.58561	439.365	696.66
17476364	Tyrobp	-1.58565	1694.67	2687.17
17435584	Insig1	-1.58676	1208.77	1918.02
17292026	A730081D07Rik	-1.58701	128.006	203.146
17301670	Loxl2	-1.58756	59.5731	94.5758
17279131	Tnfaip2	-1.58761	51.142	81.1936
17300169	Traj41	-1.58845	26.353	41.8603
17470119	Ret	-1.58854	44.0328	69.9478
17267209	Brip1	-1.59041	19.7765	31.4528
17501041	Casp3	-1.59064	27.3332	43.4773
17220833	Lpgat1	-1.59065	1540.74	2450.78
17261650	Dock2	-1.5917	179.874	286.306
17352985	B4galt6	-1.59349	226.028	360.173
17528878	Scg3	-1.59458	19.2278	30.6604
17266960	Ccl6	-1.59499	361.423	576.467
17306477	Slc7a8	-1.59532	157.934	251.955
17448712	Tec	-1.59592	140.563	224.327
17454082	Pcolce	-1.59604	236.63	377.67
17302970	Gm26570	-1.59684	27.716	44.2579
17258140	Tmem104	-1.59737	129.205	206.389
17432674	Tnfrsf1b	-1.59829	105.683	168.912
17408960	Cd53	-1.59876	529.132	845.955
17537713		-1.59924	122.513	195.928
17324475	A230028O05Rik	-1.59941	16.1697	25.862
17236307	Pmch	-1.6005	16.5132	26.4293
17338747	Uhrf1	-1.60053	32.9083	52.6707
17361008	Tcirg1	-1.60157	87.0717	139.452
17461798	Vhl	-1.60282	40.6684	65.1841
17229533	Gm7694	-1.60369	35.12	56.3216
17344309	Tnf	-1.60505	41.2785	66.2539
17482110	Xylt1	-1.60818	40.3377	64.8702
17518980	Mir3109	-1.60848	72.7366	116.995
17453160	Gusb	-1.60895	254.642	409.707
17230918	Cenpf	-1.60937	24.2665	39.0538
17312700	Ncf4	-1.60965	33.4679	53.8716
17291343	Gmnn	-1.60989	72.918	117.39
17240303	G630090E17Rik	-1.61232	29.767	47.9939
17325438	Hcls1	-1.61321	157.391	253.905
17533223		-1.61372	354.096	571.414
17222719	Col5a2	-1.61377	76.3875	123.272
17458393	Tmem176a	-1.61587	284.884	460.337
17357827	Gm4952	-1.61741	13.2912	21.4973
17394292	Neurl2	-1.61795	127.646	206.525
17422907	Perm1	-1.61964	14.8086	23.9846
17371993	LOC102632438	-1.62093	47.0998	76.3456
17528405	Rab8b	-1.62208	431.713	700.273
17229658	Fcer1g	-1.62208	1096.46	1778.54
17547587		-1.62442	100.065	162.547
17220797	Tmem206	-1.62548	69.4804	112.939
17462958	Cdca3	-1.62734	18.7719	30.5483
17279608	Ncapg2	-1.62775	27.7255	45.1302
17528271	A730067D02Rik	-1.62866	65.8199	107.198
17523436	Topaz1	-1.62871	26.874	43.7698
17221633	Mcm3	-1.63085	47.3476	77.2168
17401846	Vav3	-1.6312	98.6327	160.889
17506279	Irf8	-1.63192	47.3559	77.2809
17509455	Sap30	-1.63292	118.737	193.888
17537126	A630033H20Rik	-1.63352	17.1694	28.0467
17321790	Galnt6	-1.63369	23.9588	39.1412
17471201	Rad51ap1	-1.63384	20.9099	34.1635
17338617	Emr4	-1.63393	34.3923	56.1945
17400549	Hist2h3c1	-1.63429	231.345	378.087
17517132	Cryab	-1.63462	1389.16	2270.76
17296554		-1.63534	288.091	471.127
17216753	Mgat5	-1.63563	74.1327	121.253
17303306		-1.63662	10.3665	16.9659
17489304	Ffar2	-1.63797	56.9651	93.307
17262316	Ltc4s	-1.63824	283.963	465.201
17238054	Ndufa4l2	-1.63826	107.476	176.073
17384457	Stom	-1.63996	351.786	576.915
17250638	Specc1	-1.64019	41.714	68.419
17304406	Prkcd	-1.64064	188.003	308.444
17423806	Spaca1	-1.64095	118.186	193.936
17304193	Tmem254a	-1.64116	547.163	897.981
17241308	Tspan15	-1.64186	121.556	199.578
17308965	Diap3	-1.64205	25.2231	41.4175
17269921	Brca1	-1.64219	11.8597	19.4759
17517573	LOC102633516	-1.64231	66.853	109.793
17313895	Gtse1	-1.6433	23.797	39.1057
17505599	Vac14	-1.64385	216.369	355.678
17483048	Apobr	-1.64448	54.4314	89.5113
17505252	Cyb5b	-1.64878	536.422	884.443
17392572	Cd93	-1.65078	144.587	238.682
17329844		-1.65112	203.471	335.956
17370455	Nek6	-1.65187	136.257	225.078
17406066	Fnip2	-1.65271	113.576	187.709
17358838	Kif20b	-1.65295	26.0271	43.0215
17524752	Spc24	-1.6532	25.37	41.9417
17417117	Stil	-1.65374	18.6192	30.7914
17485589	Pirb	-1.65413	239.834	396.717
17452853	Rilpl2	-1.65457	54.5324	90.2275
17374632	Knstrn	-1.65501	16.6688	27.587
17385767	Fap	-1.65759	111.121	184.193
17436607	Sh3bp2	-1.65904	77.2879	128.224
17368347	Mir126a	-1.66078	15.5598	25.8413
17462905	Lpcat3	-1.66166	457.648	760.457
17295745	Cenph	-1.66261	21.5161	35.773
17243525	Slc41a2	-1.66313	110.332	183.496
17311263	AU022793	-1.66437	19.3088	32.137
17273948	Sdc1	-1.66481	40.2055	66.9346
17409826	Snx7	-1.66489	224.229	373.318
17548677	Atp6v1b2	-1.66604	759.44	1265.26
17292990	Tifab	-1.66663	36.0456	60.0747
17447544	Wfs1	-1.66851	143	238.597
17394297	Pltp	-1.66939	935.222	1561.25
17538161	Prps1	-1.67033	330.943	552.785
17426981	Plin2	-1.67059	925.718	1546.49
17548703		-1.67209	199.477	333.543
17278757	Gm24564	-1.67252	93.3808	156.182
17258023	LOC102641970	-1.67661	173.18	290.355
17235740	LOC102634174	-1.67716	32.142	53.9074
17403108	Adh6-ps1	-1.67739	22.7419	38.1471
17286354	Serpinb6b	-1.67957	61.1623	102.726
17285056	Idi1	-1.68207	88.0656	148.132
17398903	Nes	-1.68293	48.8166	82.155
17249853	Gm12236	-1.68373	56.285	94.7688
17443901	Fam20c	-1.68461	149.664	252.124
17218261	Ncf2	-1.68563	78.6722	132.612
17240022	Cenpw	-1.68686	41.917	70.7081
17480528		-1.68715	860.229	1451.34
17361996	Ppp2r5b	-1.68755	154.911	261.42
17277387	Fos	-1.68954	27.2246	45.9972
17301757	Reep4	-1.6906	113.444	191.788
17325093	Muc13	-1.69087	23.6885	40.0543
17214197	Slc11a1	-1.69103	63.9035	108.063
17374833	Nusap1	-1.69137	56.0814	94.8544
17309981	Fyb	-1.6923	171.071	289.502
17314556	Slc48a1	-1.69329	380.82	644.838
17474941	Kcnn4	-1.69459	47.0719	79.7675
17278769	DQ267100	-1.69531	186.87	316.803
17483577	Itgam	-1.69849	125.41	213.008
17535434	Nsdhl	-1.69946	619.588	1052.96
17212174	Il1r2	-1.69961	16.4335	27.9304
17213246	Cdk15	-1.70057	16.0268	27.2547
17301108	Arl11	-1.70073	40.1001	68.1995
17457128	Akr1b8	-1.70273	45.2505	77.0492
17234803	Cstb	-1.70334	1371.11	2335.46
17498514	Tpcn2	-1.70496	101.01	172.218
17320019	5031439G07Rik	-1.70655	55.7941	95.2153
17304162	Tmem254a	-1.70872	548.363	936.998
17548850	Gm5637	-1.70885	365.627	624.801
17296889	Gm2897	-1.71085	16.4761	28.1882
17400539	Hist2h2ab	-1.71381	45.0431	77.1951
17474974	Plaur	-1.71463	61.8389	106.031
17266590	Evi2b	-1.71555	225.77	387.321
17281025	Heatr5a	-1.71559	116.27	199.472
17296998	Gm17069	-1.71643	30.1399	51.7329
17397426	Ccrn4l	-1.71703	74.1162	127.259
17229096	Prrx1	-1.71708	205.347	352.596
17542364		-1.71718	666.629	1144.73
17290997	Hist1h2bl	-1.71758	1030.84	1770.54
17239040	Ulbp1	-1.71763	44.2626	76.0268
17468961	Nup210	-1.7179	49.2509	84.6082
17372725	Aplnr	-1.71861	132.195	227.192
17249206	Adamts2	-1.71953	172.1	295.932
17507377	Col4a1	-1.72309	157.617	271.588
17459656	Capg	-1.72603	84.3334	145.562
17287330	LOC102641603	-1.72706	53.6419	92.6428
17301968	Lcp1	-1.73258	604.294	1046.99
17394114	Wfdc12	-1.7331	84.4687	146.392
17346812		-1.73499	472.519	819.817
17283096	Galc	-1.73602	115.215	200.015
17400555	Hist2h3c2	-1.73626	136.337	236.716
17543365	Vsig4	-1.73679	92.4922	160.639
17359212	Hells	-1.73739	19.49	33.8618
17513672	Cyba	-1.73912	244.641	425.46
17223429	Als2cr12	-1.74256	84.931	147.997
17509537	Palld	-1.7436	66.7402	116.368
17375503	Mir147	-1.74443	36.4115	63.5175
17219546	Slamf9	-1.74478	256.313	447.209
17459236	LOC102641123	-1.74508	56.2824	98.217
17533474	Maoa	-1.74983	263.77	461.553
17265646	Tekt1	-1.74991	35.7207	62.508
17387426	Gm13710	-1.7511	15.5708	27.2661
17501652	Atp6v1b2	-1.75681	456.997	802.856
17480740	Ucp2	-1.75745	192.074	337.561
17304177	Tmem254a	-1.75825	541.424	951.957
17285691	Hist1h2bp	-1.75872	682.483	1200.3
17305789	Dlgap5	-1.75951	30.8877	54.3471
17510136	Ifi30	-1.75993	359.071	631.941
17357872	Lpxn	-1.76058	80.1512	141.112
17374569	Bub1b	-1.76176	25.057	44.1444
17289794	Plk2	-1.76652	153.383	270.955
17354378	Ppic	-1.7677	687.644	1215.55
17322087	Krt79	-1.77068	50.7654	89.8893
17454428	Micall2	-1.77072	35.4548	62.7805
17503825	Mmp2	-1.77338	236.562	419.513
17252058	Tm4sf5	-1.77341	40.2127	71.3138
17528274	Plekho2	-1.77462	136.033	241.406
17339876	Qpct	-1.78165	120.014	213.823
17325874	Cd200r4	-1.78229	21.2834	37.9333
17432341	Efhd2	-1.78488	248.774	444.033
17420171	Hspg2	-1.78582	322.195	575.384
17548321	LOC102638481	-1.78666	199.119	355.758
17490978	Kcnj14	-1.7878	39.3183	70.2933
17470592	Gdf3	-1.78882	29.0413	51.9499
17265526	Nlrp1c-ps	-1.79003	30.4656	54.5344
17233286	Nepn	-1.7918	17.1766	30.7769
17279764	Efr3b	-1.7921	34.6737	62.1388
17286707	Gcnt2	-1.79314	170.485	305.703
17266489	Tmem97	-1.79402	45.9028	82.3505
17391212	Ncaph	-1.79662	25.3384	45.5234
17513491	Cotl1	-1.797	94.107	169.11
17308772	Lacc1	-1.79725	202.706	364.313
17548166		-1.80023	56.0912	100.977
17479575	Prc1	-1.80205	41.6331	75.0247
17212970	Sgol2	-1.80455	53.4276	96.4128
17541926	Fgf13	-1.80466	85.3056	153.947
17341540	Tnfrsf12a	-1.80537	30.8475	55.6912
17481144	Olfr558	-1.80552	53.747	97.0413
17319022	C1qtnf6	-1.80965	48.1354	87.1084
17238605	Itga7	-1.80992	132.54	239.888
17402146	Alg14	-1.81047	203.753	368.888
17242306		-1.81184	715.387	1296.17
17326081	C330027C09Rik	-1.81287	24.5234	44.4577
17217116	Rab29	-1.8135	228.62	414.604
17493658	Serpinh1	-1.81394	208.694	378.558
17377793	Tpx2	-1.81398	22.8675	41.4812
17402319	Gm25153	-1.81688	63.0868	114.621
17436457	Tacc3	-1.8174	65.0308	118.187
17395091	Pmepa1	-1.81785	500.603	910.022
17364820	Sfrp5	-1.8183	151.628	275.705
17339013	Emr1	-1.8192	358.386	651.976
17525868	Ubash3b	-1.82235	42.4992	77.4484
17545824	Nhs	-1.82274	24.8484	45.2921
17334302	Gm23519	-1.82301	22.3577	40.7583
17315735	LOC102632231	-1.82433	69.5287	126.843
17355159	B430212C06Rik	-1.83276	30.5813	56.0482
17492314	Mfge8	-1.83314	1023.45	1876.12
17414114	Smc2	-1.83694	76.9879	141.422
17544517	Gla	-1.83795	107.285	197.184
17228544	Soat1	-1.84047	295.831	544.468
17437278	Ncapg	-1.844	18.5059	34.1248
17396056	Fabp5	-1.84426	454.874	838.905
17534758	4930502E18Rik	-1.84548	30.325	55.9641
17299329	Lgals3	-1.84675	86.7348	160.177
17397708	Dclk1	-1.84916	80.8602	149.524
17390778	Duoxa1	-1.85018	46.5988	86.2163
17547680		-1.85242	214.939	398.159
17464654	Pdk4	-1.85764	355.209	659.851
17321780	Cela1	-1.85879	138.755	257.916
17359520	Pi4k2a	-1.85951	111.416	207.18
17359689	Scd2	-1.86192	908.371	1691.31
17403919	Depdc1a	-1.86409	13.081	24.3842
17456545	Lep	-1.86495	2276.7	4245.92
17402072	Frrs1	-1.86542	154.334	287.898
17212461	Col3a1	-1.8688	400.573	748.59
17366988	Gm10851	-1.86893	59.0322	110.327
17362973	Ms4a6d	-1.86909	59.0925	110.449
17295569	Naip2	-1.86927	73.2389	136.904
17281428	Mis18bp1	-1.87001	15.8215	29.5864
17541745	Fam122b	-1.871	32.3649	60.5547
17487805	Atp1a3	-1.8776	62.7921	117.899
17404402	Ect2	-1.88222	19.4311	36.5737
17404073		-1.88366	808.461	1522.87
17378827	Lbp	-1.8842	1294.84	2439.74
17309929	5430437J10Rik	-1.88673	14.6586	27.6568
17469967	Plxnd1	-1.88678	166.38	313.922
17279701	Cdca7l	-1.88745	57.566	108.653
17318403	Gm25720	-1.88784	22.8027	43.048
17431588	Ephb2	-1.88786	51.6468	97.5022
17290695		-1.89048	59.6211	112.713
17251303	Pik3r5	-1.89103	70.1789	132.71
17534074	Lonrf3	-1.89175	29.5345	55.8721
17262942	Slc36a2	-1.89463	426.225	807.536
17266952	Ccl9	-1.89794	745.606	1415.12
17230725	Marc1	-1.89882	166.872	316.86
17400375	Ctss	-1.8992	1284.94	2440.36
17264282	Shisa6	-1.90271	14.7661	28.0957
17289196	Lhfpl2	-1.90373	52.455	99.86
17373177	LOC100862024	-1.90767	126.942	242.165
17389481	Arhgap11a	-1.90887	64.5584	123.233
17279858	Fkbp1b	-1.91701	21.9903	42.1557
17523494	Kif15	-1.91779	17.0959	32.7863
17402097	Gm22408	-1.91794	32.4787	62.2922
17329258	Igf2bp2	-1.92626	34.5224	66.4991
17283445	Lgmn	-1.92874	458.846	884.997
17278715	Rian	-1.93205	46.7653	90.3529
17429896	Cdca8	-1.9338	20.6705	39.9726
17261840	Hmmr	-1.93614	11.7425	22.7351
17547505		-1.94123	693.472	1346.19
17308672	Gm15629	-1.94206	22.9158	44.5038
17331162	Col8a1	-1.94289	84.8227	164.801
17242177	Col6a1	-1.94621	295.978	576.037
17236811	Lum	-1.94682	701.261	1365.23
17550446	Rian	-1.95021	18.7546	36.5756
17293006	Cxcl14	-1.95196	36.7776	71.7883
17514515	Mmp3	-1.95296	16.5763	32.3729
17219156	3110045C21Rik	-1.95351	25.7299	50.2638
17291211	Hfe	-1.95818	276.099	540.65
17520425	Pcolce2	-1.95947	422.177	827.245
17409960	Gm4610	-1.95958	12.9436	25.364
17278767	Gm23600	-1.9605	61.1602	119.904
17463898	Dera	-1.96521	140.569	276.247
17427799	Gm12744	-1.96562	90.1256	177.153
17547744	LOC102641603	-1.96604	66.3741	130.494
17444346	Daglb	-1.96721	90.4301	177.895
17285846	Hist1h4m	-1.97095	12.2905	24.224
17248288	Sh3pxd2b	-1.97292	64.0138	126.294
17242140	4930483K19Rik	-1.97506	55.1642	108.953
17278593	Evl	-1.98008	125.469	248.439
17402305	Bcar3	-1.98271	262.832	521.119
17234647	Itgb2	-1.98408	146.816	291.295
17219431	Gm10521	-1.98449	37.4358	74.2911
17225413	Col6a3	-1.98613	194.578	386.457
17217825	Gm19705	-1.98638	84.8	168.445
17424608	Cd72	-1.98676	66.2007	131.525
17420546	Pla2g2e	-1.98775	316.53	629.181
17488292	Pld3	-1.98908	310.613	617.832
17495839	Igsf6	-1.9894	355.513	707.259
17283463	Itpk1	-1.98989	43.6211	86.8011
17507288	Shcbp1	-1.99223	10.8413	21.5982
17257599	Milr1	-1.99543	36.1097	72.0543
17501989	Lrrc25	-1.99695	44.0562	87.9779
17285834	Hist1h2bg	-1.99839	57.5109	114.929
17271724	Cd300ld	-2.00386	158.66	317.932
17315570	Nckap1l	-2.00694	298.646	599.365
17467232	Gprin3	-2.00816	101.156	203.137
17540455	LOC100503338	-2.01047	115.375	231.959
17402797	Cenpe	-2.01113	38.2908	77.0076
17233226	Lilrb4	-2.01871	911.192	1839.43
17242150	Col6a2	-2.02185	109.353	221.095
17247155		-2.02311	60.1034	121.596
17233210	Gp49a	-2.0249	216.132	437.646
17391376	Bub1	-2.02546	14.4804	29.3296
17376549	Prn	-2.03201	20.804	42.274
17229466	Hsd17b7	-2.03717	50.577	103.034
17255260	Col1a1	-2.04023	105.786	215.828
17325861	Cd200r1	-2.04155	72.805	148.635
17333292	Slc22a2	-2.04405	20.0807	41.0461
17416325	Dhcr24	-2.04564	112.839	230.828
17362953	Ms4a7	-2.04716	388.382	795.078
17217048	5430435G22Rik	-2.04736	65.2866	133.665
17547690		-2.0482	54.1624	110.936
17398406	Fam198b	-2.04973	97.1539	199.14
17264835	Cd68	-2.05444	1150.48	2363.6
17404200	Sirpb1a	-2.05485	38.6012	79.3198
17520171	Bcl2a1b	-2.05606	98.7097	202.953
17318942	Pvalb	-2.06027	20.8953	43.05
17314682		-2.0612	167.817	345.905
17408015	Hist2h3c2	-2.0623	133.446	275.205
17258738	Sept9	-2.06318	125.139	258.184
17426365	Tnc	-2.06468	33.5833	69.3385
17358777	Stambpl1	-2.06521	181.819	375.494
17233384	Fabp7	-2.06718	19.9733	41.2884
17233993	Egr2	-2.06744	116.519	240.896
17493869	P2ry6	-2.07748	173.92	361.315
17364642	Pik3ap1	-2.08177	106.295	221.283
17432546	Pramef12	-2.08404	20.2398	42.1805
17508850	Msr1	-2.08826	152.268	317.976
17292071	Nedd9	-2.08923	228.543	477.478
17289527	Cd180	-2.09044	303.168	633.755
17496857	Cox6a2	-2.09452	53.8534	112.797
17492431	Anpep	-2.09539	474.963	995.233
17278775	AF357355	-2.10219	27.6521	58.1298
17547759		-2.10862	34.4913	72.7289
17299268	Cdkn3	-2.11143	55.8164	117.853
17388733	Cd44	-2.11513	107.001	226.32
17456934	Mest	-2.11782	925.893	1960.87
17357810	Mpeg1	-2.12355	124.591	264.575
17278261	Serpina3b	-2.12462	34.7694	73.8719
17524117	Hephl1	-2.12511	31.6046	67.1631
17497246	Adam12	-2.12603	58.5246	124.425
17364114	Lipa	-2.12677	641.09	1363.45
17258107	Cd300a	-2.131	64.3014	137.026
17546101	Tlr8	-2.13148	81.6747	174.088
17371390	Nostrin	-2.13243	49.7525	106.094
17374692	Casc5	-2.137	27.657	59.1028
17508025	Ckap2	-2.13764	16.3365	34.9215
17462764	Clec4a2	-2.14105	70.6149	151.19
17463509	Clec12a	-2.14571	419.995	901.186
17481863	Mical2	-2.14952	54.6141	117.394
17545618	Ptchd1	-2.15303	35.2332	75.8584
17406908	Fdps	-2.15408	173.444	373.612
17254047	Ccl7	-2.16382	272.718	590.112
17485357	Dhcr7	-2.16409	61.6692	133.458
17397575	Postn	-2.16848	606.3	1314.75
17498962	Col4a2	-2.1746	76.6801	166.748
17396369	Nceh1	-2.18329	132.2	288.629
17321474	Tuba1a	-2.18479	884.06	1931.48
17439830	Spp1	-2.19234	54.2293	118.889
17286496		-2.20388	130.702	288.052
17235511	Gadd45b	-2.22201	94.9818	211.05
17305957	Olfr735	-2.2259	20.442	45.502
17462686	Dppa3	-2.22611	23.7862	52.9508
17343628	Angptl4	-2.22716	298.022	663.744
17445308	Cyp51	-2.22967	91.9276	204.968
17379523	Ube2c	-2.23238	94.119	210.109
17285546	Sfrp4	-2.23498	67.6352	151.163
17528586	Ccnb2	-2.23548	57.2012	127.872
17362941	Ms4a14	-2.24024	42.489	95.1856
17318118	9030619P08Rik	-2.24045	77.4633	173.553
17267454	Prr11	-2.24059	31.8786	71.427
17219199	Fcgr4	-2.24382	27.94	62.6923
17312759	Cyth4	-2.24522	186.719	419.225
17470616	C3ar1	-2.25391	297.581	670.72
17462796	Clec4d	-2.25765	41.3766	93.4139
17390879	Fbn1	-2.25772	321.236	725.261
17487369	Apoc4	-2.26035	73.3685	165.839
17219418	Cd84	-2.26056	277.593	627.516
17529099	Col12a1	-2.26576	48.0515	108.873
17527934	Kif23	-2.26586	25.1129	56.9023
17257361	Mrc2	-2.27255	64.1741	145.839
17471541	Clec7a	-2.27763	131.184	298.789
17408024	Fcgr1	-2.27936	116.853	266.349
17359020	Kif11	-2.29078	32.6528	74.8002
17259507	Hmga1-rs1	-2.29136	115.288	264.166
17467269	Hpgds	-2.29316	126.861	290.913
17346150	Lrg1	-2.29359	410.511	941.546
17404217	LOC100038947	-2.29487	8.79646	20.1867
17357981	Prune2	-2.2971	58.4086	134.171
17226847	Cdk18	-2.29916	47.9068	110.146
17234552	Lss	-2.2992	77.0177	177.079
17266967	Ccl3	-2.30351	53.3541	122.902
17486110	Peg3	-2.3268	190.215	442.592
17499212	F7	-2.32974	56.865	132.481
17470580	Apobec1	-2.33272	392.706	916.073
17219171	Sh2d1b1	-2.33396	23.3278	54.4461
17523659	Ccr5	-2.35253	67.4073	158.578
17354367	Lox	-2.35357	181.769	427.805
17486864	C5ar1	-2.3586	126.378	298.076
17514495	Mmp12	-2.35915	434.591	1025.26
17285867	Hist1h2ab	-2.36101	11.534	27.2318
17279349	Adssl1	-2.36619	30.6132	72.4366
17305520	Ear1	-2.37155	10.0211	23.7654
17326105	Myh15	-2.37819	15.9145	37.8476
17391056	Atp8b4	-2.38237	40.5839	96.6857
17509944	Ncan	-2.3931	45.042	107.79
17453406	Lat2	-2.39623	75.2328	180.275
17519022	Myo1e	-2.39877	212.735	510.303
[truncated: 88 more rows]
