# Supplementary material for: A history of obesity leaves an inflammatory fingerprint in liver and adipose tissue
Source: Int J Obes (Lond). 2017 Oct 24;42(3):507–17. doi: 10.1038/ijo.2017.224 (PMC5880583; doi:10.1038/ijo.2017.224)
Supplement: Supplementary Tables 6-8 [file ijo2017224x7.xlsx]

## Sheet: SuppTable6
Supplemental Table 6: 322 probesets regulated in liver tissue between formerly obese versus lean mice with fold-change>1.2x, p<0.01
Probeset	Gene symbol	Linear fold-change, formerly obese versus lean	Linear average expression, formerly obese	Linear average expression, lean
17226327	Marco	2.14282	50.702	23.6614
17321622		2.08962	31.5236	15.0859
17452115	Oas1g	1.86204	17.1769	9.22476
17224771	Serpine2	1.85592	46.7266	25.1771
17512852	Gm25321	1.80572	16.1828	8.96194
17248860	Timd4	1.80309	79.4426	44.0591
17230111	Ifi205	1.7826	20.1046	11.2783
17293348	Ctla2b	1.71933	50.4324	29.3326
17214729		1.71836	615.297	358.072
17510484	Cib3	1.70773	134.644	78.844
17213317	Gm26287	1.69456	28.5963	16.8753
17515019	Pin1	1.69354	15.6915	9.26547
17526707	Zbtb16	1.68637	63.2098	37.4827
17254289	Wfdc17	1.63285	321.219	196.723
17353574	Gm22200	1.62536	13.2615	8.15914
17490599	Rps11	1.60546	20.1081	12.5248
17548987	2810025M15Rik	1.60418	45.5432	28.3904
17373913	Gm11060	1.60003	47.1203	29.4496
17547994		1.59893	401.087	250.847
17415338	Gm13275	1.57987	12.4462	7.878
17431607	C1qb	1.56526	136.211	87.0214
17494643	Gvin1	1.55427	61.295	39.4365
17434112	Gm3893	1.55243	81.5391	52.5235
17299101	Ear2	1.54635	137.296	88.7871
17549522		1.53983	102.395	66.4975
17536067	Tmem47	1.53711	47.8038	31.0999
17217610	Csrp1	1.52693	43.3585	28.3958
17536501	Eda	1.52565	9.40898	6.16719
17547690		1.51695	77.2914	50.9518
17434236	Gm3893	1.50944	83.0556	55.0242
17513672	Cyba	1.50648	25.5463	16.9577
17352366		1.50534	54.9646	36.5131
17347491	Gm25706	1.50027	10.1224	6.74702
17533223		1.49595	68.3405	45.6836
17408024	Fcgr1	1.49149	27.296	18.3011
17339013	Emr1	1.49075	78.8234	52.8752
17424360	Gm3893	1.48849	78.9002	53.0067
17508850	Msr1	1.48833	93.2191	62.6335
17219581	Tagln2	1.48748	60.7213	40.8214
17514853	Slc36a4	1.487	16.9956	11.4294
17437801	Gm24399	1.48193	9.94347	6.7098
17532106	Slc22a13b-ps	1.47992	9.87793	6.67465
17540154	Cybb	1.47919	86.0353	58.164
17494353		1.4759	31.3619	21.2493
17541780	Cxx1b	1.47527	44.1098	29.8995
17264835	Cd68	1.4731	157.155	106.684
17527727	Rec114	1.47293	22.0988	15.0033
17543365	Vsig4	1.47004	337.905	229.861
17241692	Cdk1	1.46865	14.2799	9.72313
17495839	Igsf6	1.46778	78.95	53.7889
17359156	Slc35g1	1.46361	190.744	130.324
17494662	Gm17757	1.45457	76.5738	52.6436
17337852	Clic5	1.44931	10.9885	7.58188
17455507	Hsph1	1.44777	103.331	71.373
17384811	Gm16523	1.44215	13.1803	9.13933
17268066	Gm11545	1.4418	9.54844	6.62257
17494656	Gvin1	1.43347	63.1921	44.0834
17280923	Tfb2m	1.43141	61.8126	43.1832
17362240	Stip1	1.42735	215.984	151.319
17447504	Gm24878	1.4252	38.1433	26.7634
17462841	Gm23554	1.42199	13.8115	9.71278
17317233	Atad2	1.42135	23.718	16.6869
17522235	Cdc25a	1.42079	15.1681	10.6758
17541917	Snord61	1.41893	8.49521	5.98705
17543572	Il2rg	1.4187	30.516	21.5098
17451629	Hnf1a	1.41845	54.3682	38.3294
17257906	Map2k6	1.41826	43.5776	30.7261
17306877	Adcy4	1.41696	19.6064	13.8369
17438098	1700071G01Rik	1.41363	8.24848	5.83498
17424904	Gm12679	1.40629	8.86345	6.30273
17460918	Tmem43	1.40569	12.3101	8.75733
17548750		1.399	64.1604	45.8616
17493949	Folr2	1.3984	115.887	82.8706
17266946	Ccl5	1.39649	104.443	74.7898
17230067	Mndal	1.39554	85.035	60.9334
17502573	Hmox1	1.39474	192.904	138.309
17510136	Ifi30	1.39173	73.7026	52.9576
17424405	Gm10590	1.39101	121.788	87.5535
17400510	Sf3b4	1.39073	10.952	7.87497
17504399	Cdh5	1.38874	187.233	134.823
17504293	Mmp15	1.3874	77.8434	56.1072
17229212	Sft2d2	1.38546	115.524	83.3831
17262658	Gm10447	1.3852	13.1176	9.46982
17522280	Gm10615	1.38325	9.10663	6.58348
17230602	Fbxo28	1.37736	43.5269	31.6017
17351053	Csf1r	1.37599	81.1011	58.9403
17437631	Tbc1d1	1.37491	15.0391	10.9382
17490111	Zfp715	1.37022	14.0757	10.2726
17417569	Gm26355	1.36987	9.92278	7.24362
17456836		1.36784	46.4926	33.9897
17502962	Gipc1	1.36706	39.724	29.0579
17491026	Emp3	1.36451	51.3538	37.6354
17487218	Cd3eap	1.35957	36.3772	26.7565
17259679	Metrnl	1.35715	12.6864	9.3478
17462843	Cd163	1.35713	51.0222	37.5956
17469244	Gm24601	1.35657	12.212	9.00208
17510948	Cd97	1.35578	253.962	187.319
17319009	Il2rb	1.3518	10.3781	7.67729
17401433	Wdr77	1.3506	60.042	44.4557
17531260	Trex1	1.34771	31.0646	23.0499
17319734	Tbrg3	1.34483	41.809	31.0887
17402742		1.344	13.2727	9.87548
17321467	Gm5620	1.34289	9.10207	6.77799
17403451	Bcl10	1.34278	34.6843	25.8302
17474974	Plaur	1.34137	14.6732	10.9389
17287437	Simc1	1.34119	47.4077	35.3474
17390263	Cdan1	1.34106	19.6506	14.6531
17257946	Sox9	1.33968	21.6051	16.1271
17261107	Rel	1.33783	55.1907	41.2538
17275405	Gm26517	1.33689	18.5176	13.8512
17548679	Gm10033	1.33651	30.5236	22.8383
17244189	Gm24119	1.33631	23.483	17.573
17284105	Gm10425	1.33613	12.3623	9.25234
17397426	Ccrn4l	1.33424	96.0136	71.9613
17344593	H2-T22	1.33033	117.593	88.3942
17445753	Gm25761	1.32955	15.7517	11.8474
17240190	Dse	1.32704	21.0934	15.8951
17517544	Rcn2	1.32523	22.4348	16.929
17402144	Usp12	1.32406	266.224	201.067
17400994	Gm12474	1.32165	12.3183	9.32038
17447642	LOC102637436	1.31841	8.64534	6.55738
17302606	Tpm3	1.31835	61.9236	46.9706
17449989	Rasgef1b	1.3181	35.7615	27.1311
17264418	Ntn1	1.31622	8.52335	6.47563
17479254	Klhl25	1.31176	22.3286	17.0219
17512529	Cenpt	1.31136	15.4339	11.7694
17271724	Cd300ld	1.31074	43.1101	32.8899
17550480		1.30998	17.0208	12.9932
17288370	Fastkd3	1.30985	48.8166	37.2689
17548315		1.3087	797.743	609.57
17274620	Cmpk2	1.30679	21.1898	16.2152
17546212	G530011O06Rik	1.30674	17.991	13.7678
17544768	Glra4	1.30668	8.20892	6.28228
17234030	Tmem26	1.30291	24.3348	18.6772
17314134	Ncaph2	1.30259	47.1376	36.1876
17501672	Zfp930	1.29887	19.4127	14.9459
17220148	Lin9	1.2978	19.8684	15.3093
17323387	1700056N10Rik	1.29662	9.05727	6.98528
17280207	Adam17	1.29347	57.9525	44.804
17448228		1.29344	12.6118	9.75057
17242296	Fam207a	1.2903	29.3934	22.7803
17347903	Mcfd2	1.28984	68.1033	52.7998
17518038	Myo9a	1.28961	28.9851	22.4759
17418749	Smim12	1.28652	44.0905	34.271
17435567		1.28484	82.5167	64.2234
17549412		1.27852	106.813	83.5446
17320885	E330033B04Rik	1.27758	14.9647	11.7133
17479736	Tm6sf1	1.27513	28.27	22.1703
17536364	Msn	1.27462	108.617	85.2152
17506322	Gm20406	1.27446	25.233	19.7989
17331407	4930453N24Rik	1.27391	110.864	87.0265
17336896	Clic1	1.27217	70.2609	55.2292
17321318	Fkbp11	1.27209	109.439	86.0308
17292071	Nedd9	1.27205	20.9472	16.4673
17393894	Gm16751	1.2712	8.54568	6.72254
17310827	Fam173b	1.26961	32.381	25.5047
17437213	Cd38	1.26922	101.049	79.6149
17222679	Tex30	1.26892	33.0002	26.0065
17256273	Gm11940	1.26889	13.0457	10.2812
17416761	Kti12	1.26776	108.471	85.5611
17296537	Zfp131	1.26213	69.4595	55.0336
17548321	LOC102638481	1.26169	114.198	90.5123
17227534	Gm23782	1.26143	9.90468	7.85194
17376834	Slx4ip	1.25476	16.3096	12.9983
17456285	Lsm8	1.2538	23.387	18.653
17246038	Gpr182	1.2523	157.616	125.861
17328978	Cdc45	1.25138	12.3967	9.90641
17476119	Ppp1r14a	1.25115	10.7546	8.59579
17549568		1.25111	138.682	110.848
17455071	Ptcd1	1.25054	25.9141	20.7224
17243275	LOC102633910	1.24723	30.3374	24.3238
17366670	Itih5	1.24627	29.7901	23.9034
17312774	Cdc42ep1	1.24525	25.6564	20.6034
17372024	Gm10822	1.24372	8.87251	7.13383
17339392		1.2437	1083.5	871.193
17405197	Nhlrc3	1.2435	46.7111	37.5641
17368387	Gm23969	1.24271	34.8388	28.0345
17276020	Frmd6	1.24122	18.8244	15.166
17460405	Tia1	1.2409	29.8631	24.0657
17489399	Fxyd5	1.2398	50.6749	40.8735
17396933	Mccc1os	1.23451	7.65042	6.19715
17466507	Ezh2	1.2333	37.9176	30.7448
17267553	Gm11508	1.23218	76.5262	62.1063
17424447	LOC100861727	1.23135	103.026	83.6686
17379011	Top1	1.22657	319.06	260.124
17307290	Phf11d	1.22655	9.45033	7.7048
17311512	Mal2	1.22644	254.776	207.736
17333237	Map3k4	1.22543	57.2797	46.7424
17548508		1.2222	106.297	86.972
17352193	Gm10524	1.22158	28.1107	23.0117
17549396		1.22061	197.76	162.017
17213676	Creb1	1.22017	116.76	95.6917
17233794		1.21843	135.205	110.966
17527433	Peak1	1.21588	106.372	87.4856
17329350	Tbccd1	1.2158	112.881	92.8452
17455234	Rnf6	1.21527	34.1554	28.1052
17543336	Las1l	1.21093	56.6598	46.7904
17314460	Irak4	1.2101	90.6526	74.9132
17542725	Gm22351	1.20789	372.233	308.169
17359411	Zfp518a	-1.20907	41.7121	50.4328
17410984	Wdr63	-1.20971	5.91169	7.15144
17446793	Slc5a6	-1.21009	27.7423	33.5707
17502527	Isx	-1.21209	7.35497	8.9149
17509976	Slc25a42	-1.21278	76.5564	92.8464
17503031	Prkaca	-1.21339	113.307	137.486
17391417	Gm14012	-1.21465	6.76333	8.21508
17305653	Gnpnat1	-1.21506	224.548	272.839
17436427	Maea	-1.21551	45.9104	55.8047
17249927	Gm26025	-1.21577	22.0925	26.8594
17438940	5830473C10Rik	-1.22149	157.389	192.248
17397165	4930594O21Rik	-1.22448	8.66313	10.6078
17365243	Npm3	-1.22485	61.0549	74.7832
17255727	Osbpl7	-1.22569	12.7909	15.6777
17511714	Ces1e	-1.22769	570.49	700.386
17483471	Hsd3b7	-1.22799	122.782	150.775
17308165	Gm21464	-1.23218	40.7375	50.1957
17253125	LOC102641247	-1.23531	14.8043	18.2879
17478296	Gm2788	-1.23634	53.195	65.7673
17259563	Hexdc	-1.23735	21.0442	26.0391
17462291	Rad52	-1.24018	32.8815	40.779
17320279	Hdac10	-1.24038	10.5245	13.0544
17501188	Gm15758	-1.24305	150.015	186.476
17514936	Zfp317	-1.24317	12.5984	15.6619
17475538		-1.24356	6.48868	8.06908
17315200	Krt7	-1.24404	7.6838	9.55899
17341652	Gm15947	-1.24706	6.60367	8.23518
17307791	Scara3	-1.24878	9.89522	12.357
17475026	Ethe1	-1.24959	250.972	313.612
17475625	2310022A10Rik	-1.25013	8.15843	10.1991
17288967	Gm17618	-1.25093	6.52091	8.1572
17366657	Gm13262	-1.25142	12.9035	16.1476
17511953	Cngb1	-1.25235	12.5123	15.6697
17255202	B230206L02Rik	-1.2559	13.4408	16.8804
17474663	Zfp296	-1.25844	10.4144	13.1059
17350243	Spink6	-1.25895	6.43228	8.09792
17453839	Muc3	-1.25995	8.06984	10.1676
17253901	Rnf135	-1.26326	19.6258	24.7925
17391883	Cenpb	-1.26771	76.7501	97.2967
17379911	Rnf114	-1.26859	50.2534	63.7508
17550600	Rn45s	-1.27009	2781.26	3532.45
17337936	Slc35b2	-1.27044	51.6251	65.5866
17503068	Rfx1	-1.27436	23.5543	30.0167
17513278	Gm16117	-1.27513	5.94626	7.58226
17276147	4930404H11Rik	-1.27744	41.3824	52.8636
17505050	1810019D21Rik	-1.28355	25.5389	32.7803
17330708	Phldb2	-1.28408	117.194	150.487
17489940	Gm21129	-1.28837	12.6533	16.3021
17543827	Gm6222	-1.29077	5.48834	7.08416
17519644	C920006O11Rik	-1.29107	32.1446	41.5011
17546215	Gm15726	-1.2913	8.59302	11.0962
17367738		-1.29288	5.99985	7.75711
17433009	Pex14	-1.29698	61.9947	80.4059
17524744	Gm7904	-1.29815	6.59542	8.56182
17408536	Mab21l3	-1.30214	6.55215	8.53184
17367698	Psd4	-1.30322	5.91912	7.7139
17286228	Gm11362	-1.30468	7.67413	10.0123
17259498	Rac3	-1.30691	10.5627	13.8046
17475989	Lgals6	-1.30751	92.7059	121.213
17418403	Rspo1	-1.31125	14.2321	18.6619
17462170	Zfp637	-1.31409	23.3355	30.6649
17548687		-1.31761	12.6075	16.6118
17246790	Gatsl3	-1.31834	11.1886	14.7503
17455093	Zkscan14	-1.32405	13.0773	17.315
17214023	Gm5528	-1.32513	22.2298	29.4573
17392266		-1.32855	7.63904	10.1489
17544919	Nup62cl	-1.32903	6.69091	8.89244
17454816	Zfp316	-1.3317	9.69907	12.9163
17417647	Tctex1d4	-1.33567	7.21062	9.631
17433281		-1.33629	13.0016	17.374
17244563	Csl	-1.33852	6.04735	8.0945
17481344	Olfr676	-1.3431	6.20361	8.33209
17546620	LOC102635099	-1.3434	8.20217	11.0188
17325991	Gm15640	-1.34973	28.7206	38.765
17369252	LOC102633942	-1.3504	14.5916	19.7046
17547235	LOC102631804	-1.35533	7.67396	10.4008
17475695	Gm10046	-1.35716	6.02667	8.17915
17405355	Tm4sf1	-1.3598	37.7795	51.3727
17295454	Gm24733	-1.36076	7.79709	10.61
17472760	Bhlhe41	-1.36154	19.895	27.0879
17290259	Ucn3	-1.36824	7.01125	9.59309
17454187	Pilrb2	-1.37262	5.90257	8.10201
17269200		-1.37448	36.7725	50.5432
17539762	AU022751	-1.38613	7.78046	10.7848
17250193	Gm10435	-1.38732	6.35433	8.81551
17437565	Gm22536	-1.39106	7.61096	10.5873
17372797	Olfr1034	-1.39182	147.286	204.996
17366423	Phxr1	-1.39554	20.2861	28.3101
17237701	Wif1	-1.40125	9.13123	12.7951
17417238		-1.40148	9.409	13.1865
17547389	LOC102631804	-1.41722	8.35648	11.843
17316350		-1.42889	9.00552	12.8679
17357827	Gm4952	-1.43238	224.022	320.885
17448442	Gm23183	-1.436	18.5005	26.5667
17356191	LOC102631855	-1.43978	8.75863	12.6105
17486727	Nlrp5-ps	-1.4485	9.65251	13.9817
17362256	Flrt1	-1.46768	13.9706	20.5044
17322934	4930509G22Rik	-1.48106	8.20155	12.147
17373594	Gm23487	-1.48789	26.8051	39.883
17501299	Gm25379	-1.49356	7.73041	11.5458
17227532	Gm23534	-1.498	7.9398	11.8938
17409376	Scarna2	-1.50363	23.3726	35.1437
17242316	Gm3238	-1.5083	30.1017	45.4023
17454414	Mir339	-1.51069	16.6746	25.1902
17359918	Elovl3	-1.5265	144.079	219.937
17494499		-1.53126	5.86948	8.9877
17281332	Gm2568	-1.53961	15.6913	24.1585
17213674	Gm25748	-1.54418	35.2162	54.3801
17429331	4930538K18Rik	-1.5463	8.59308	13.2875
17223659	Gm11610	-1.58718	7.73421	12.2756
17305986	Rpph1	-1.59575	1342.18	2141.78
17538441	Gm15128	-1.61305	6.36113	10.2608
17270607		-1.62245	6.59066	10.6931
17539824	Mir188	-1.63612	10.1455	16.5992
17277754	n-R5s65	-1.65928	5.38422	8.93394
17530406	Acpp	-1.66239	33.3373	55.4195
17300959	Rpl13-ps3	-1.67868	26.088	43.7935
17232731	Rnu3a	-1.70184	58.2389	99.113
17471059	Scarna10	-1.70966	9.15625	15.6541
17311846	Myc	-1.76363	24.3212	42.8937
17313581	Gm25990	-1.83404	19.3065	35.4089
17547223	LOC102631804	-2.13094	7.17497	15.2895
17546668	LOC102631804	-2.16389	7.13934	15.4487

## Sheet: SuppTable7
Supplemental Table 7: Significantly enriched (p<0.01) Bio Functions based on 322 probesets regulated in liver tissue between formerly obese versus lean mice with fold-change>1.2x, p<0.01
Category	Function	Function Annotation	p-value	Activation z-score	Molecules	# Molecules
Amino Acid Metabolism	accumulation	accumulation of glutamine	0.00983		MYC	1
Amino Acid Metabolism	influx	influx of D-pantothenic acid	0.00983		SLC5A6	1
Amino Acid Metabolism	oxidation	oxidation of leucine	0.00983		HNF1A	1
Antigen Presentation	antigen presentation	antigen presentation of macrophages	0.00983		FCGR1A	1
Auditory and Vestibular System Development and Function	survival	survival of spiral ganglion cells	0.000569		CREB1, PRKACA	2
Auditory and Vestibular System Development and Function	formation	formation of posterior semicircular canal	0.00983		NTN1	1
Auditory and Vestibular System Development and Function	formation	formation of superior semicircular canal	0.00983		NTN1	1
Behavior	licking behavior	licking behavior of paw	0.00983		CREB1	1
Cancer	non-Hodgkin's disease	recurrent non-Hodgkin's disease	1.41e-05		HDAC10, IL2RB, IL2RG, MYC, TOP1	5
Cancer	tumorigenesis	tumorigenesis of mammary tumor	7.95e-05	0.152	CDC25A, MSR1, MYC, NEDD9, PIN1, REL, TM4SF1	7
Cancer	tumorigenesis	delay in tumorigenesis of liver	0.00983		MYC	1
Cancer	cutaneous lymphoma	cutaneous lymphoma	0.000185		BCL10, HDAC10, IL2RB, IL2RG, REL	5
Cancer	metastasis	metastasis	0.00025	1.633	ADAM17, ADGRE5, CDC25A, CREB1, CSF1R, CYBB, EZH2, HDAC10, HMOX1, IFI30, IL2RB, IL2RG, KRT7, LGALS4, MYC, NEDD9, NTN1, PLAUR, RPS11, TM4SF1, TOP1	21
Cancer	metastasis	unresectable metastasis	0.00125		CSF1R, IL2RB, IL2RG, TOP1	4
Cancer	metastasis	metastasis of cells	0.00396	1.455	CDC25A, CREB1, HDAC10, HMOX1, NEDD9, NTN1, PLAUR, TM4SF1	8
Cancer	metastasis	metastasis of tumor cell lines	0.00881	1.808	CDC25A, HDAC10, HMOX1, NEDD9, NTN1, PLAUR	6
Cancer	metastasis	metastasis of prostate gland	0.00983		MYC	1
Cancer	CD25 positive cutaneous T-cell lymphoma	persistent CD25 positive cutaneous T-cell lymphoma	0.000286		IL2RB, IL2RG	2
Cancer	CD25 positive cutaneous T-cell lymphoma	recurrent CD25 positive cutaneous T-cell lymphoma	0.000286		IL2RB, IL2RG	2
Cancer	melanoma	stage 4 unresectable melanoma	0.000286		IL2RB, IL2RG	2
Cancer	melanoma	stage 4 resectable melanoma	0.000569		IL2RB, IL2RG	2
Cancer	melanoma	recurrent melanoma	0.0014		IL2RB, IL2RG	2
Cancer	melanoma metastasis	unresectable melanoma metastasis	0.000286		IL2RB, IL2RG	2
Cancer	neoplasia	neoplasia of beta islet cells	0.000286		HNF1A, MYC	2
Cancer	neoplasia	neoplasia of cells	0.000467	2.359	ADAM17, CDC25A, CREB1, HDAC10, HMOX1, HNF1A, MYC, NEDD9, NTN1, PIN1, PLAUR, REL, SOX9, TM4SF1	14
Cancer	neoplasia	neoplasia of tumor cell lines	0.00598	2.407	ADAM17, CDC25A, HDAC10, HMOX1, MYC, NEDD9, NTN1, PLAUR, SOX9	9
Cancer	malignant solid tumor	recurrent malignant solid tumor	0.00039		CSF1R, HDAC10, IL2RB, IL2RG, MYC, TOP1	6
Cancer	advanced malignant tumor	advanced malignant tumor	0.000403	1.633	ADAM17, ADGRE5, BCL10, CDC25A, CREB1, CSF1R, CYBB, EZH2, HDAC10, HMOX1, IFI30, IL2RB, IL2RG, KRT7, LGALS4, MYC, NEDD9, NTN1, PLAUR, RPS11, TM4SF1, TOP1	22
Cancer	renal-cell carcinoma	renal-cell carcinoma	0.000848		CDH5, CENPB, CSF1R, FCGR1A, HEXDC, HNF1A, IL2RB, IL2RG, MARCO, MYC, PLAUR, REL, SLC5A6, TBC1D1, TFB2M, TMEM47, TREX1, WIF1	18
Cancer	T-cell non-Hodgkin's disease	T-cell non-Hodgkin's disease	0.00088		BCL10, EZH2, HDAC10, IL2RB, IL2RG, MYC, RAD52, REL	8
Cancer	induction	induction of lymphoma	0.000942		MYC, REL	2
Cancer	metastatic carcinoma	metastatic carcinoma	0.000964		CSF1R, IFI30, IL2RB, IL2RG, KRT7, RPS11, TOP1	7
Cancer	cutaneous T-cell lymphoma	cutaneous T-cell lymphoma	0.000981		HDAC10, IL2RB, IL2RG, REL	4
Cancer	sezary syndrome	sezary syndrome	0.00121		BCL10, HDAC10, IL2RB, IL2RG, MYC	5
Cancer	cancer	cancer of cells	0.00122	1.455	CDC25A, CREB1, HDAC10, HMOX1, MYC, NEDD9, NTN1, PLAUR, TM4SF1	9
Cancer	cancer	stage 3 cancer	0.0016		CMPK2, GIPC1, HMOX1, IL2RB, IL2RG, MYC	6
Cancer	cancer	cancer of tumor cell lines	0.00217	1.808	CDC25A, HDAC10, HMOX1, MYC, NEDD9, NTN1, PLAUR	7
Cancer	renal clear cell adenocarcinoma	metastatic renal clear cell adenocarcinoma	0.00125		CSF1R, IL2RB, IL2RG	3
Cancer	mucosal melanoma of the head and neck	mucosal melanoma of the head and neck	0.0014		IL2RB, IL2RG	2
Cancer	secondary tumor	resectable secondary tumor	0.0014		IL2RB, IL2RG	2
Cancer	renal cancer	renal cancer	0.00154		ADAM17, CDH5, CENPB, CSF1R, FCGR1A, HEXDC, HNF1A, IL2RB, IL2RG, MARCO, MYC, PLAUR, REL, SLC5A6, TBC1D1, TFB2M, TMEM47, TREX1, WIF1	19
Cancer	renal cancer	relapsed renal cancer	0.00162		CSF1R, IL2RB, IL2RG	3
Cancer	renal cancer	stage 4 unresectable renal cancer	0.00162		CSF1R, IL2RB, IL2RG	3
Cancer	benign neoplasm of parathyroid gland	benign neoplasm of parathyroid gland	0.00195		EZH2, MYC	2
Cancer	carcinoma	advanced stage carcinoma	0.00195		BCL10, CSF1R, EZH2, IFI30, IL2RB, IL2RG, RPS11, TOP1	8
Cancer	cell viability	cell viability of leukemia cells	0.0023		CD38, HMOX1, MYC	3
Cancer	cell viability	cell viability of chronic myelogenous leukemia cells	0.00983		HMOX1	1
Cancer	formation	initiation of formation of tumor	0.00259		MYC, NEDD9	2
Cancer	urinary tract cancer	urinary tract cancer	0.00281		ACPP, ADAM17, BCL10, CDH5, CENPB, CSF1R, EZH2, FASTKD3, FCGR1A, HEXDC, HNF1A, IL2RB, IL2RG, MAP2K6, MARCO, MYC, PLAUR, REL, SLC5A6, TBC1D1, TFB2M, TM6SF1, TMEM47, TREX1, WIF1	25
Cancer	growth	growth of tumor	0.00297	1.596	CD38, CDH5, CREB1, CSF1R, CYBA, CYBB, EZH2, FRMD6, HMOX1, MYC, NEDD9, PEAK1, PIN1, PLAUR, RAD52, SOX9, TIA1, TOP1, USP12	19
Cancer	solid tumor	refractory solid tumor	0.00304		CSF1R, HDAC10, MYC, TOP1	4
Cancer	germinal center B-cell-like diffuse large B-cell lymphoma	germinal center B-cell-like diffuse large B-cell lymphoma	0.00331		EZH2, MYC	2
Cancer	differentiation	differentiation of leukemia cells	0.0041		CD38, MYC, ZBTB16	3
Cancer	differentiation	differentiation of chronic lymphocytic leukemia cells	0.00983		CD38	1
Cancer	transformation	transformation of lymphocytes	0.00411		MYC, REL	2
Cancer	transformation	transformation of myeloid cells	0.00698		MYC, REL	2
Cancer	transformation	transformation of fibroblast cell lines	0.00805	0.424	CDC25A, CSF1R, LIN9, MAP2K6, MYC, PIN1, SOX9, TPM3	8
Cancer	breast cancer	TNM stage III breast cancer	0.00427		CMPK2, GIPC1, HMOX1, MYC	4
Cancer	progression	progression of mammary tumor	0.00498		CCL5, MYC	2
Cancer	progression	progression of T-cell non-Hodgkin lymphoma	0.00983		MYC	1
Cancer	progression	progression of ovarian carcinoma	0.00983		MYC	1
Cancer	invasion	invasion of cancer cells	0.00499		ADGRE5, HMOX1, NEDD9, PLAUR, ZBTB16	5
Cancer	invasion	invasion of colorectal carcinoma cells	0.00983		ADGRE5	1
Cancer	malignancy	malignancy of cells	0.00594		MYC, ZBTB16	2
Cancer	prostatic intraepithelial neoplasia	prostatic intraepithelial neoplasia	0.00599		ACPP, KRT7, MYC, PEAK1, WIF1	5
Cancer	metastatic solid tumor	metastatic solid tumor	0.00669		CSF1R, EZH2, IFI30, IL2RB, IL2RG, KRT7, PLAUR, RPS11, TOP1	9
Cancer	development	development of T-cell non-Hodgkin lymphoma	0.00698		MYC, RAD52	2
Cancer	giant-cell tumor	giant-cell tumor	0.00698		CSF1R, PLAUR	2
Cancer	hyperplasia	hyperplasia of epithelial tissue	0.00787	0.555	ACPP, MSR1, MYC, PIN1, WDR77	5
Cancer	hyperplasia	hyperplasia of prostate gland	0.00863		EZH2, PLAUR, WDR77	3
Cancer	hyperplasia	hyperplasia of luminal epithelium	0.00983		MSR1	1
Cancer	hyperplasia	hyperplasia of prostate cells	0.00983		WDR77	1
Cancer	mesenchymal tumor	mesenchymal tumor	0.00907		ADGRE5, CREB1, CSF1R, MYC	4
Cancer	angiomatoid fibrous histiocytoma	angiomatoid fibrous histiocytoma	0.00983		CREB1	1
Cancer	binding	binding of myelomonocytic cells	0.00983		PLAUR	1
Cancer	chronic monocytic leukemia	chronic monocytic leukemia	0.00983		CSF1R	1
Cancer	classical glioblastoma	classical glioblastoma	0.00983		ADGRE5	1
Cancer	ductal pancreatic carcinoma	grade 2 ductal pancreatic carcinoma	0.00983		CYBA	1
Cancer	expansion	expansion of breast cancer stem cells	0.00983		PIN1	1
Cancer	familial hepatic adenomas	familial hepatic adenomas	0.00983		HNF1A	1
Cancer	generation	generation of pancreatic cancer cells	0.00983		MYC	1
Cancer	immortalization	immortalization of long-term hematopoietic stem cells	0.00983		ZBTB16	1
Cancer	immortalization	immortalization of short-term hematopoietic stem cells	0.00983		ZBTB16	1
Cancer	lung mucosa associated lymphoid tissue lymphoma	lung mucosa associated lymphoid tissue lymphoma	0.00983		BCL10	1
Cancer	lymphomagenesis	onset of lymphomagenesis	0.00983		MYC	1
Cancer	maintenance	maintenance of lymphosarcoma	0.00983		MYC	1
Cancer	mucosa associated lymphoid tissue lymphoma of skin	mucosa associated lymphoid tissue lymphoma of skin	0.00983		BCL10	1
Cancer	nasopharyngeal carcinoma	advanced stage nasopharyngeal carcinoma	0.00983		EZH2	1
Cancer	outgrowth	outgrowth of melanoma cells	0.00983		CDH5	1
Cancer	palmoplantar hyperkeratosis with squamous cell carcinoma of skin and sex reversal	palmoplantar hyperkeratosis with squamous cell carcinoma of skin and sex reversal	0.00983		RSPO1	1
Cancer	pancreatic tumor	TNM stage I pancreatic tumor	0.00983		SERPINE2	1
Cancer	pancreatic tumor	TNM stage III pancreatic tumor	0.00983		SERPINE2	1
Cancer	pancreatic tumor	TNM stage IVb pancreatic tumor	0.00983		SERPINE2	1
Carbohydrate Metabolism	loss	loss of D-glucose	0.00983		HNF1A	1
Cardiovascular Disease	peripheral arterial disease	peripheral arterial disease	8.17e-05		ADGRE5, CD163, FCGR1A, HSPH1, IFI30, MSR1, NEDD9, PLAUR, RCN2, VSIG4	10
Cardiovascular Disease	peripheral arterial disease	advanced stage peripheral arterial disease	0.000149		ADGRE5, CD163, FCGR1A, HSPH1, IFI30, MSR1, NEDD9, VSIG4	8
Cardiovascular Disease	peripheral arterial disease	intermediate disease stage peripheral arterial disease	0.001		ADGRE5, CD163, FCGR1A, IFI30, PLAUR, RCN2, VSIG4	7
Cardiovascular Disease	atrophy	atrophy of heart	0.000569		CREB1, CYBB	2
Cardiovascular Disease	atrophy	atrophy of left ventricle	0.00983		CYBB	1
Cardiovascular Disease	peripheral vascular disease	peripheral vascular disease	0.00136		ADGRE5, CCL5, CD163, CYBB, FCGR1A, HSPH1, IFI30, MSR1, NEDD9, PLAUR, RCN2, VSIG4	12
Cardiovascular Disease	damage	damage of heart	0.00499	-0.762	HMOX1, MAP2K6, TREX1, UCN3	4
Cardiovascular Disease	damage	damage of peritubular capillary	0.00983		NTN1	1
Cardiovascular Disease	reperfusion injury	reperfusion injury	0.00907	0	HMOX1, MAP2K6, NTN1, UCN3	4
Cardiovascular Disease	reperfusion injury	reperfusion injury of organ	0.0092		HMOX1, NTN1, UCN3	3
Cardiovascular Disease	blood vessel collateralization	blood vessel collateralization of coronary artery	0.00979		CREB1, EMP3, IFI16	3
Cardiovascular Disease	congestion	congestion of venous system	0.00983		CREB1	1
Cardiovascular Disease	familial arrhythmogenic right ventricular dysplasia type 5	familial arrhythmogenic right ventricular dysplasia type 5	0.00983		TMEM43	1
Cardiovascular Disease	hypertension	hypertension of lung	0.00983		HMOX1	1
Cardiovascular System Development and Function	cell-cell adhesion	cell-cell adhesion of vascular endothelial cells	0.00698		ADGRE5, LGALS4	2
Cardiovascular System Development and Function	blood vessel collateralization	blood vessel collateralization of coronary artery	0.00979		CREB1, EMP3, IFI16	3
Cardiovascular System Development and Function	G1/S phase transition	arrest in G1/S phase transition of endothelial cell lines	0.00983		MYC	1
Cardiovascular System Development and Function	activation	activation of myocardium	0.00983		MSR1	1
Cardiovascular System Development and Function	neovascularization	neovascularization of corpus luteum	0.00983		CDH5	1
Cardiovascular System Development and Function	neovascularization	neovascularization of placenta	0.00983		NTN1	1
Cardiovascular System Development and Function	phagocytosis	phagocytosis of heart cells	0.00983		PLAUR	1
Cell Cycle	cleavage	cleavage of cells	4.88e-06	-1	CD38, CDC25A, CDK1, Ifnz (includes others), IL2RB, MYC, NEDD9, PIN1, TUBA1B, ZBTB16	10
Cell Cycle	G2 phase	G2 phase of cervical cancer cell lines	0.000415		CDC25A, MAP2K6, PIN1, SF3B4	4
Cell Cycle	cell division	cell division of lymphocytes	0.000683		CD38, IL2RB, ZBTB16	3
Cell Cycle	cell division	cell division of B lymphocytes	0.000942		CD38, ZBTB16	2
Cell Cycle	cell division	cell division of leukemia cell lines	0.00983		Ifnz (includes others)	1
Cell Cycle	cell division	cell division of lymphoma cell lines	0.00983		MYC	1
Cell Cycle	remodeling	remodeling of chromatin	0.000807		HNF1A, MYC, REL, SOX9, TOP1	5
Cell Cycle	interphase	interphase of tumor cell lines	0.000807	-0.817	CDC25A, CDK1, EZH2, HMOX1, HNF1A, LAS1L, MAP2K6, MYC, PIN1, PLAUR, SF3B4, SOX9	12
Cell Cycle	interphase	arrest in interphase of tumor cell lines	0.00188		CDC25A, CDK1, EZH2, HNF1A, LAS1L, MAP2K6, MYC, PLAUR, SOX9	9
Cell Cycle	interphase	arrest in interphase of keratinocytes	0.00195		CDC25A, MYC	2
Cell Cycle	interphase	interphase	0.00212	-0.157	CCRN4L, CDC25A, CDK1, CSF1R, EZH2, HMOX1, HNF1A, IFI16, LAS1L, MAP2K6, MYC, PIN1, PLAUR, REL, SF3B4, SOX9, ZBTB16	17
Cell Cycle	interphase	arrest in interphase	0.0029		CCRN4L, CDC25A, CDK1, CSF1R, EZH2, HNF1A, LAS1L, MAP2K6, MYC, PLAUR, REL, SOX9	12
Cell Cycle	interphase	interphase of breast cancer cell lines	0.00834		CDC25A, CDK1, MYC, SOX9	4
Cell Cycle	interphase	arrest in interphase of colon cancer cell lines	0.0092		HNF1A, LAS1L, MAP2K6	3
Cell Cycle	G2/M phase transition	G2/M phase transition of cervical cancer cell lines	0.0014		MAP2K6, PIN1	2
Cell Cycle	G2/M phase transition	G2/M phase transition of tumor cell lines	0.00525		CDK1, MAP2K6, PIN1	3
Cell Cycle	S phase	S phase of B lymphocytes	0.0014		MYC, REL	2
Cell Cycle	S phase	re-entry into S phase of bone cancer cell lines	0.00331		CDC25A, MYC	2
Cell Cycle	S phase	re-entry into S phase of fibroblast cell lines	0.00411		CSF1R, MYC	2
Cell Cycle	S phase	re-entry into S phase	0.00525		CDC25A, CSF1R, MYC	3
Cell Cycle	S phase	S phase of tumor cell lines	0.00712	-0.747	CDC25A, CDK1, HMOX1, MYC, SOX9	5
Cell Cycle	S phase	S phase	0.00853	-0.797	CDC25A, CDK1, CSF1R, HMOX1, MYC, REL, SOX9, ZBTB16	8
Cell Cycle	S phase	arrest in S phase of ovarian cancer cell lines	0.00983		CDK1	1
Cell Cycle	G1 phase	arrest in G1 phase	0.00184		CCRN4L, CDC25A, CSF1R, EZH2, HNF1A, LAS1L, MAP2K6, MYC, REL	9
Cell Cycle	G1 phase	G1 phase	0.00476		CCRN4L, CDC25A, CDK1, CSF1R, EZH2, HNF1A, IFI16, LAS1L, MAP2K6, MYC, REL	11
Cell Cycle	G1 phase	arrest in G1 phase of fibroblast cell lines	0.00612		CSF1R, MAP2K6, MYC	3
Cell Cycle	G0/G1 phase transition	arrest in G0/G1 phase transition of brain cancer cell lines	0.00195		MYC, PLAUR	2
Cell Cycle	G0/G1 phase transition	G0/G1 phase transition of tumor cell lines	0.00567		MYC, PLAUR, SOX9	3
Cell Cycle	cell cycle progression	cell cycle progression	0.00243	1.507	CDC25A, CDH5, CDK1, CENPB, CENPT, CREB1, CSF1R, EZH2, FRMD6, HMOX1, IFI16, Ifnz (includes others), IL2RB, IL2RG, LGALS4, LIN9, MAP2K6, MYC, NEDD9, PIN1, PRKACA, REL, TOP1, ZBTB16	24
Cell Cycle	cell cycle progression	cell cycle progression of mononuclear leukocytes	0.00362		CDC25A, LGALS4, MYC, REL	4
Cell Cycle	cell cycle progression	delay in cell cycle progression	0.00447		CDK1, CENPB, MYC	3
Cell Cycle	cell cycle progression	cell cycle progression of PBMCs	0.00983		LGALS4	1
Cell Cycle	early G1 phase	early G1 phase	0.00331		MYC, REL	2
Cell Cycle	senescence	senescence of cells	0.00476	1.056	IFI16, LIN9, MAP2K6, MYC, SERPINE2, SOX9, TM4SF1, TOP1	8
Cell Cycle	G1/S phase transition	arrest in G1/S phase transition of breast cell lines	0.00983		MYC	1
Cell Cycle	G1/S phase transition	arrest in G1/S phase transition of endothelial cell lines	0.00983		MYC	1
Cell Cycle	cytokinesis	cytokinesis of vascular endothelial cells	0.00983		TM4SF1	1
Cell Cycle	duplication	delay in duplication of centrosome	0.00983		PIN1	1
Cell Cycle	gene amplification	gene amplification of B-lymphocyte derived cell lines	0.00983		MYC	1
Cell Cycle	mitogenesis	mitogenesis of myeloid cells	0.00983		CSF1R	1
Cell Cycle	ploidy	ploidy of keratinocytes	0.00983		MYC	1
Cell Cycle	polyploidization	polyploidization of B-lymphocyte derived cell lines	0.00983		MYC	1
Cell Death and Survival	apoptosis	apoptosis of epithelial tissue	6.9e-05	-0.826	BCL10, MSR1, MYC, PLAUR	4
Cell Death and Survival	apoptosis	apoptosis of tumor cell lines	0.000293	-1.428	ADAM17, ATAD2, BCL10, CDC25A, CDK1, CENPB, CREB1, CSF1R, ETHE1, EZH2, FCGR1A, HMOX1, HNF1A, IFI16, MAP2K6, MSN, MSR1, MYC, NEDD9, NTN1, PLAUR, PRKACA, REL, SOX9, TAGLN2, TOP1, USP12, WIF1, ZBTB16	29
Cell Death and Survival	apoptosis	apoptosis of leukocytes	0.000304	-1.86	ADAM17, BCL10, CCL5, CD38, CREB1, CYBB, FCGR1A, IL2RG, LGALS4, MAP2K6, MSR1, MYC, PIN1, REL, ZBTB16	15
Cell Death and Survival	apoptosis	apoptosis of T lymphocytes	0.00125	-0.985	BCL10, CCL5, CD38, CREB1, FCGR1A, IL2RG, LGALS4, MAP2K6, MYC, ZBTB16	10
Cell Death and Survival	apoptosis	apoptosis	0.00152	-1.351	ADAM17, ATAD2, BCL10, CCL5, CD38, CDC25A, CDC45, CDH5, CDK1, CENPB, CREB1, CSF1R, CYBA, CYBB, ETHE1, EZH2, FCGR1A, GNPNAT1, HMOX1, HNF1A, HSPH1, IFI16, Ifnz (includes others), IL2RB, IL2RG, IRAK4, LGALS4, MAP2K6, MSN, MSR1, MYC, NEDD9, NTN1, OAS1, PIN1, PLAUR, PRKACA, RAC3, REL, SERPINE2, SFT2D2, SOX9, STIP1, TAGLN2, TIA1, TIMD4, TOP1, USP12, WIF1, ZBTB16	50
Cell Death and Survival	apoptosis	apoptosis of lymphocytes	0.00221	-1.177	BCL10, CCL5, CD38, CREB1, FCGR1A, IL2RG, LGALS4, MAP2K6, MYC, REL, ZBTB16	11
Cell Death and Survival	apoptosis	apoptosis of myeloid cells	0.00377	-1.209	ADAM17, CCL5, CYBB, FCGR1A, MSR1, MYC, PIN1	7
Cell Death and Survival	apoptosis	apoptosis of RPE cells	0.00498		MYC, PLAUR	2
Cell Death and Survival	apoptosis	apoptosis of peripheral blood lymphocytes	0.00698		CCL5, LGALS4	2
Cell Death and Survival	apoptosis	apoptosis of helper T lymphocytes	0.00927		CREB1, FCGR1A	2
Cell Death and Survival	apoptosis	apoptosis of luminal epithelium	0.00983		MSR1	1
Cell Death and Survival	cell death	cell death of immune cells	0.000119	0.45	ADAM17, BCL10, CCL5, CD38, CDK1, CREB1, CSF1R, CYBB, FCGR1A, HMOX1, Ifnz (includes others), IL2RB, IL2RG, LGALS4, MAP2K6, MSR1, MYC, PIN1, REL, ZBTB16	20
Cell Death and Survival	cell death	cell death of tumor cell lines	0.000838	-0.68	ADAM17, ATAD2, BCL10, CDC25A, CDK1, CENPB, CREB1, CSF1R, CYBA, ETHE1, EZH2, FCGR1A, FRMD6, HMOX1, HNF1A, IFI16, MAP2K6, MSN, MSR1, MYC, NEDD9, NTN1, PLAUR, PRKACA, RAC3, REL, SOX9, TAGLN2, TBCCD1, TOP1, USP12, WIF1, ZBTB16	33
Cell Death and Survival	cell death	cell death of colon cancer cell lines	0.000847	-0.223	ADAM17, BCL10, CDK1, CYBA, HMOX1, MAP2K6, MYC, SOX9, USP12, WIF1	10
Cell Death and Survival	cell death	cell death of T lymphocytes	0.000926	-0.714	BCL10, CCL5, CD38, CDK1, CREB1, FCGR1A, IL2RG, LGALS4, MAP2K6, MYC, ZBTB16	11
Cell Death and Survival	cell death	cell death of lymphocytes	0.00177	-0.915	BCL10, CCL5, CD38, CDK1, CREB1, FCGR1A, IL2RG, LGALS4, MAP2K6, MYC, REL, ZBTB16	12
Cell Death and Survival	cell death	cell death of myeloid cells	0.00206	-1.477	ADAM17, CCL5, CYBB, FCGR1A, HMOX1, MSR1, MYC, PIN1	8
Cell Death and Survival	cell death	cell death of gonadal cell lines	0.00552	0	CCL5, MSR1, MYC, SERPINE2	4
Cell Death and Survival	cell death	cell death of endothelial cells	0.006	-1.363	ADAM17, CDH5, HMOX1, MAP2K6, MYC, NTN1, PRKACA	7
Cell Death and Survival	necrosis	necrosis	0.000183	-0.438	ADAM17, ATAD2, BCL10, CCL5, CD300LD, CD38, CDC25A, CDC45, CDH5, CDK1, CENPB, CREB1, CSF1R, CYBA, CYBB, EMP3, ETHE1, EZH2, FCGR1A, FRMD6, GNPNAT1, HMOX1, HNF1A, HSPH1, IFI16, Ifnz (includes others), IL2RB, IL2RG, IRAK4, LGALS4, MAP2K6, MSN, MSR1, MYC, NEDD9, NTN1, PIN1, PLAUR, PRKACA, RAC3, REL, SERPINE2, SFT2D2, SOX9, STIP1, TAGLN2, TBCCD1, TOP1, TREX1, USP12, WIF1, ZBTB16	52
Cell Death and Survival	cell viability	cell viability of leukocytes	0.000501	2.473	BCL10, CD38, CSF1R, FCGR1A, IL2RB, IL2RG, MSR1, MYC, PIN1, REL	10
Cell Death and Survival	cell viability	cell viability of leukocyte cell lines	0.000857		HMOX1, Ifnz (includes others), IL2RB, MYC, PRKACA	5
Cell Death and Survival	cell viability	cell viability	0.000975	2.508	ADAM17, BCL10, CCL5, CD38, CDH5, CDK1, CREB1, CSF1R, CYBA, CYBB, FCGR1A, HMOX1, HNF1A, Ifnz (includes others), IL2RB, IL2RG, IRAK4, MAP2K6, MCFD2, MSR1, MYC, NTN1, PIN1, PLAUR, PRKACA, RAD52, REL, SOX9, TOP1	29
Cell Death and Survival	cell viability	cell viability of leukemia cells	0.0023		CD38, HMOX1, MYC	3
Cell Death and Survival	cell viability	cell viability of antigen presenting cells	0.00286		CD38, CSF1R, MSR1, REL	4
Cell Death and Survival	cell viability	cell viability of B-lymphocyte derived cell lines	0.00304		Ifnz (includes others), IL2RB, MYC, PRKACA	4
Cell Death and Survival	cell viability	cell viability of lymphoma cell lines	0.00323	0.541	HMOX1, IRAK4, MYC, REL	4
Cell Death and Survival	cell viability	cell viability of phagocytes	0.00379	1.154	CD38, CSF1R, FCGR1A, MSR1, REL	5
Cell Death and Survival	cell viability	cell viability of T lymphocytes	0.00557	2.225	BCL10, IL2RB, IL2RG, MYC, REL	5
Cell Death and Survival	cell viability	cell viability of vascular smooth muscle cells	0.00594		CSF1R, HMOX1	2
Cell Death and Survival	cell viability	cell viability of chronic myelogenous leukemia cells	0.00983		HMOX1	1
Cell Death and Survival	survival	survival of spiral ganglion cells	0.000569		CREB1, PRKACA	2
Cell Death and Survival	survival	cell survival	0.00153	2.689	ADAM17, BCL10, CCL5, CD38, CDH5, CDK1, CREB1, CSF1R, CYBA, CYBB, FCGR1A, HMOX1, HNF1A, Ifnz (includes others), IL2RB, IL2RG, IRAK4, MAP2K6, MCFD2, MSR1, MYC, NEDD9, NTN1, PIN1, PLAUR, PRKACA, RAD52, REL, SOX9, TOP1	30
Cell Death and Survival	cell survival	cell survival of gamma-delta T lymphocytes	0.00983		IL2RG	1
Cell Death and Survival	cell survival	cell survival of natural killer T lymphocytes	0.00983		IL2RG	1
Cell Death and Survival	cell survival	cell survival of regulatory T lymphocytes	0.00983		IL2RG	1
Cell Death and Survival	heme oxygenase-1 deficiency	heme oxygenase-1 deficiency	0.00983		HMOX1	1
Cell Death and Survival	killing	killing of B cell hybridoma cells	0.00983		MYC	1
Cell Death and Survival	loss	loss of cancer stem cells	0.00983		EZH2	1
Cell Morphology	shape change	shape change of epithelial cell lines	0.00283		CSF1R, MSR1, PEAK1	3
Cell Morphology	lack	lack of natural killer cells	0.00331		IL2RB, IL2RG	2
Cell Morphology	cell spreading	cell spreading of embryonic cell lines	0.00498		MSR1, PEAK1	2
Cell Morphology	ruffling	ruffling of fibroblast cell lines	0.00498		CSF1R, RAC3	2
Cell Morphology	morphology	morphology of lymphoma cell lines	0.00594		SOX9, ZBTB16	2
Cell Morphology	morphology	morphology of gonadal cell lines	0.00927		MARCO, PLAUR	2
Cell Morphology	size	size of nucleus	0.00698		SERPINE2, TOP1	2
Cell Morphology	accumulation	accumulation of autophagosomes	0.00809		CD38, HDAC10	2
Cell Morphology	conversion	conversion of tenocyte	0.00983		SOX9	1
Cell Morphology	elongation	elongation of chondrocyte cell lines	0.00983		SOX9	1
Cell Morphology	homologous recombination repair	homologous recombination repair of gonadal cell lines	0.00983		RAD52	1
Cell Morphology	mass	mass of sperm	0.00983		CENPB	1
Cell Morphology	plasticity	plasticity of Th1 cells	0.00983		EZH2	1
Cell Morphology	plasticity	plasticity of Th2 cells	0.00983		EZH2	1
Cell Signaling	viral life cycle	viral life cycle	0.000807	-0.223	CCL5, IFI16, OAS1, PIN1, RAD52	5
Cell Signaling	replication	replication of viral replicon	0.00107	-1	CCL5, IFI16, OAS1, PIN1	4
Cell Signaling	cytokine and chemokine mediated signaling pathway	cytokine and chemokine mediated signaling pathway	0.00214		CSF1R, Ifnz (includes others), IL2RB, IL2RG, IRAK4	5
Cell Signaling	I-kappaB kinase/NF-kappaB cascade	I-kappaB kinase/NF-kappaB cascade	0.00859	1	BCL10, Eda, HMOX1, IRAK4, REL, SLC35B2	6
Cell-mediated Immune Response	homeostasis	T cell homeostasis	0.0031	2.124	ADAM17, BCL10, Bhlhe41, CD38, CREB1, EZH2, HNF1A, IL2RB, IL2RG, MSR1, NCAPH2, RAD52, REL, ZBTB16	14
Cell-mediated Immune Response	development	T cell development	0.00616	1.897	ADAM17, BCL10, Bhlhe41, CREB1, EZH2, HNF1A, IL2RB, IL2RG, MSR1, NCAPH2, RAD52, REL, ZBTB16	13
Cell-mediated Immune Response	chemoattraction	chemoattraction of memory T lymphocytes	0.00983		CCL5	1
Cell-To-Cell Signaling and Interaction	adhesion	adhesion of blood cells	1.1e-06	2.224	ADAM17, ADGRE5, CCL5, CD300LD, CD38, CYBB, FCGR1A, MAEA, MARCO, MSN, MSR1, MYC, NEDD9, NTN1, PLAUR, REL, Wfdc17	17
Cell-To-Cell Signaling and Interaction	adhesion	adhesion of immune cells	1.62e-06	2.069	ADAM17, ADGRE5, CCL5, CD300LD, CD38, FCGR1A, MAEA, MARCO, MSN, MSR1, MYC, NEDD9, NTN1, PLAUR, REL, Wfdc17	16
Cell-To-Cell Signaling and Interaction	adhesion	adhesion of leukocyte cell lines	0.00143		MYC, PLAUR, Wfdc17	3
Cell-To-Cell Signaling and Interaction	adhesion	adhesion of B-lymphocyte derived cell lines	0.00498		MYC, PLAUR	2
Cell-To-Cell Signaling and Interaction	adhesion	adhesion of brain cancer cell lines	0.00698		ADAM17, PLAUR	2
Cell-To-Cell Signaling and Interaction	adhesion	adhesion of chondrocyte cell lines	0.00983		SOX9	1
Cell-To-Cell Signaling and Interaction	adhesion	adhesion of erythroblasts	0.00983		MAEA	1
Cell-To-Cell Signaling and Interaction	phagocytosis	phagocytosis of T lymphocytes	4.2e-06	2	HMOX1, MSR1, PLAUR, TIMD4	4
Cell-To-Cell Signaling and Interaction	phagocytosis	phagocytosis of thymocytes	0.000145		HMOX1, MSR1, PLAUR	3
Cell-To-Cell Signaling and Interaction	phagocytosis	phagocytosis of leukocytes	0.000656	2.586	CD38, FCGR1A, HMOX1, MARCO, MSR1, PLAUR, TIMD4	7
Cell-To-Cell Signaling and Interaction	phagocytosis	phagocytosis by macrophages	0.000725	2.395	CD38, FCGR1A, HMOX1, MARCO, PLAUR, TIMD4	6
Cell-To-Cell Signaling and Interaction	phagocytosis	phagocytosis of tumor cell lines	0.000807		FCGR1A, HMOX1, MARCO, MYC, TIMD4	5
Cell-To-Cell Signaling and Interaction	phagocytosis	phagocytosis of cells	0.00305	2.301	CD38, CYBA, FCGR1A, HMOX1, MARCO, MSR1, MYC, PLAUR, TIMD4	9
Cell-To-Cell Signaling and Interaction	phagocytosis	phagocytosis of macrophage cancer cell lines	0.00594		MARCO, MYC	2
Cell-To-Cell Signaling and Interaction	phagocytosis	phagocytosis of antigen-specific T cells	0.00983		TIMD4	1
Cell-To-Cell Signaling and Interaction	phagocytosis	phagocytosis of heart cells	0.00983		PLAUR	1
Cell-To-Cell Signaling and Interaction	binding	binding of fibroblast cell lines	6.89e-05	0.577	IL2RG, MARCO, MSR1, PLAUR, SCARA3	5
Cell-To-Cell Signaling and Interaction	binding	binding of cells	0.000144	1.96	ADGRE5, CCL5, CD38, CD68, CDC42EP1, CDH5, DSE, FCGR1A, IL2RG, MARCO, MSN, MSR1, PLAUR, RAC3, SCARA3, STIP1	16
Cell-To-Cell Signaling and Interaction	binding	binding of macrophages	0.00125	1.966	FCGR1A, MARCO, MSN, MSR1	4
Cell-To-Cell Signaling and Interaction	binding	binding of kidney cell lines	0.00157		IL2RG, MARCO, MSR1, PLAUR	4
Cell-To-Cell Signaling and Interaction	binding	binding of professional phagocytic cells	0.0048	2.202	CCL5, FCGR1A, MARCO, MSN, MSR1	5
Cell-To-Cell Signaling and Interaction	binding	binding of leukocytes	0.00976	2.358	ADGRE5, CCL5, FCGR1A, MARCO, MSN, MSR1	6
Cell-To-Cell Signaling and Interaction	binding	binding of alveolar macrophages	0.00983		MARCO	1
Cell-To-Cell Signaling and Interaction	binding	binding of myelomonocytic cells	0.00983		PLAUR	1
Cell-To-Cell Signaling and Interaction	response	response of antigen presenting cells	0.000212	2.577	CCL5, CD38, CD68, FCGR1A, HMOX1, MARCO, NTN1, PLAUR, TIMD4	9
Cell-To-Cell Signaling and Interaction	response	response of phagocytes	0.00206	2.568	CCL5, CD38, FCGR1A, HMOX1, MARCO, NTN1, PLAUR, TIMD4	8
Cell-To-Cell Signaling and Interaction	response	response of mononuclear leukocytes	0.00387	1.463	CD38, HMOX1, HSD3B7, IRAK4, MSR1, PLAUR, REL, TIMD4	8
Cell-To-Cell Signaling and Interaction	response	response of lymphocytes	0.00504	1.134	CD38, HMOX1, HSD3B7, MSR1, PLAUR, REL, TIMD4	7
Cell-To-Cell Signaling and Interaction	cell-cell adhesion	cell-cell adhesion of lung cell lines	0.000569		LGALS4, MYO9A	2
Cell-To-Cell Signaling and Interaction	cell-cell adhesion	cell-cell adhesion of vascular endothelial cells	0.00698		ADGRE5, LGALS4	2
Cell-To-Cell Signaling and Interaction	cell-cell adhesion	cell-cell adhesion	0.0085		ADGRE5, CCL5, CDH5, LGALS4, MYO9A, NTN1, SOX9	7
Cell-To-Cell Signaling and Interaction	immune response	immune response of antigen presenting cells	0.00059	2.386	CD38, CD68, FCGR1A, HMOX1, MARCO, NTN1, PLAUR, TIMD4	8
Cell-To-Cell Signaling and Interaction	immune response	immune response of macrophages	0.00071	2.391	CD38, FCGR1A, HMOX1, MARCO, NTN1, PLAUR, TIMD4	7
Cell-To-Cell Signaling and Interaction	immune response	immune response of leukocytes	0.00072	2.206	CD38, CD68, FCGR1A, HMOX1, MARCO, MSR1, NTN1, PLAUR, REL, TIMD4, TREX1	11
Cell-To-Cell Signaling and Interaction	immune response	immune response of tumor cell lines	0.00381		CD38, FCGR1A, HMOX1, MARCO, MYC, TIMD4	6
Cell-To-Cell Signaling and Interaction	immune response	immune response of dendritic cells	0.00706		CD68, FCGR1A, HMOX1	3
Cell-To-Cell Signaling and Interaction	immune response	immune response of lymphoma cell lines	0.00809		FCGR1A, MYC	2
Cell-To-Cell Signaling and Interaction	immune response	immune response of T lymphocytes	0.00868	2.236	HMOX1, MSR1, PLAUR, REL, TIMD4	5
Cell-To-Cell Signaling and Interaction	signaling	signaling of T lymphocytes	0.000805		IL2RB, IL2RG, MAP2K6	3
Cell-To-Cell Signaling and Interaction	activation	activation of blood cells	0.000959	2.459	BCL10, CCL5, CD163, CD300LD, CD38, CLIC1, CSF1R, CYBB, FCGR1A, HMOX1, HSPH1, IL2RB, IL2RG, IRAK4, LGALS4, MSR1, REL, SERPINE2, TIMD4	19
Cell-To-Cell Signaling and Interaction	activation	activation of cells	0.00124	1.708	BCL10, CCL5, CD163, CD300LD, CD38, CLIC1, CSF1R, CYBB, FCGR1A, HMOX1, HSPH1, IFI16, IL2RB, IL2RG, IRAK4, ISX, LGALS4, MSR1, MYC, PLAUR, REL, SERPINE2, TIMD4	23
Cell-To-Cell Signaling and Interaction	activation	activation of leukocytes	0.00257	2.729	BCL10, CCL5, CD163, CD300LD, CD38, CSF1R, CYBB, FCGR1A, HMOX1, HSPH1, IL2RB, IL2RG, IRAK4, LGALS4, MSR1, REL, TIMD4	17
Cell-To-Cell Signaling and Interaction	cytokine and chemokine mediated signaling pathway	cytokine and chemokine mediated signaling pathway	0.00214		CSF1R, Ifnz (includes others), IL2RB, IL2RG, IRAK4	5
Cell-To-Cell Signaling and Interaction	formation	formation of fibronectin matrix	0.00698		CSF1R, PLAUR	2
Cell-To-Cell Signaling and Interaction	Th17 immune response	Th17 immune response of splenocytes	0.00983		REL	1
Cell-To-Cell Signaling and Interaction	antigen presentation	antigen presentation of macrophages	0.00983		FCGR1A	1
Cell-To-Cell Signaling and Interaction	association	association of fibroblast cell lines	0.00983		MSR1	1
Cell-To-Cell Signaling and Interaction	association	association of gonadal cell lines	0.00983		MSR1	1
Cell-To-Cell Signaling and Interaction	attachment	attachment of mammary tumor cells	0.00983		NEDD9	1
Cell-To-Cell Signaling and Interaction	attraction	attraction of peripheral blood lymphocytes	0.00983		CCL5	1
Cell-To-Cell Signaling and Interaction	chemoattraction	chemoattraction of memory T lymphocytes	0.00983		CCL5	1
Cell-To-Cell Signaling and Interaction	efferocytosis	efferocytosis of thymocytes	0.00983		PLAUR	1
Cell-To-Cell Signaling and Interaction	long term depression	long term depression of Schaffer collateral neurons	0.00983		REL	1
Cell-To-Cell Signaling and Interaction	long-term potentiation	long-term potentiation of sensory neurons	0.00983		CREB1	1
Cellular Assembly and Organization	remodeling	remodeling of chromatin	0.000807		HNF1A, MYC, REL, SOX9, TOP1	5
Cellular Assembly and Organization	accumulation	accumulation of actin filaments	0.0014		FXYD5, NTN1	2
Cellular Assembly and Organization	accumulation	accumulation of autophagosomes	0.00809		CD38, HDAC10	2
Cellular Assembly and Organization	rearrangement	rearrangement of actin	0.00259		MARCO, MYC	2
Cellular Assembly and Organization	formation	formation of fibronectin matrix	0.00698		CSF1R, PLAUR	2
Cellular Assembly and Organization	formation	formation of extrachromosomal cores	0.00983		MYC	1
Cellular Assembly and Organization	formation	formation of replication fork	0.00983		MYC	1
Cellular Assembly and Organization	formation	formation of trans Golgi network	0.00983		PRKACA	1
Cellular Assembly and Organization	size	size of nucleus	0.00698		SERPINE2, TOP1	2
Cellular Assembly and Organization	quantity	quantity of nucleus	0.0092		CDK1, MSR1, MYC	3
Cellular Assembly and Organization	duplication	delay in duplication of centrosome	0.00983		PIN1	1
Cellular Assembly and Organization	production	production of microvilli	0.00983		MSN	1
Cellular Compromise	depletion	depletion of splenocytes	0.00983		IL2RB	1
Cellular Compromise	oxidative stress response	oxidative stress response of macrophage cancer cell lines	0.00983		HMOX1	1
Cellular Compromise	oxidative stress response	oxidative stress response of melanoma cell lines	0.00983		HMOX1	1
Cellular Development	proliferation	proliferation of tumor cell lines	1.11e-05	2.312	ACPP, ADAM17, ATAD2, BCL10, CD163, CD38, CDC25A, CDK1, CENPB, CREB1, EZH2, FRMD6, GPR182, HMOX1, HNF1A, IFI16, Ifnz (includes others), IL2RB, IL2RG, ISX, LAS1L, MAP2K6, MYC, NEDD9, PEAK1, PIN1, PLAUR, PRKACA, REL, RFX1, SLC25A42, SOX9, TAGLN2, TOP1, USP12, WIF1, ZBTB16, ZNF131	38
Cellular Development	proliferation	proliferation of lymphoma cell lines	6.75e-05	1.057	BCL10, EZH2, Ifnz (includes others), IL2RB, IL2RG, MYC, PIN1, REL, SOX9	9
Cellular Development	proliferation	proliferation of T lymphocytes	8.47e-05	0.824	ACPP, BCL10, Bhlhe41, CCL5, CD38, CDC25A, CREB1, HMOX1, Ifnz (includes others), IL2RB, IL2RG, IRAK4, MAP2K6, MYC, PRKACA, REL, TIMD4, VSIG4, ZBTB16	19
Cellular Development	proliferation	proliferation of blood cells	0.000184	0.899	ACPP, BCL10, Bhlhe41, CCL5, CD163, CD38, CDC25A, CREB1, CSF1R, EZH2, HMOX1, Ifnz (includes others), IL2RB, IL2RG, IRAK4, LGALS4, MAP2K6, MYC, PRKACA, REL, TIMD4, VSIG4, ZBTB16	23
Cellular Development	proliferation	proliferation of mononuclear leukocytes	0.000194	0.749	ACPP, BCL10, Bhlhe41, CCL5, CD38, CDC25A, CREB1, CSF1R, HMOX1, Ifnz (includes others), IL2RB, IL2RG, IRAK4, LGALS4, MAP2K6, MYC, PRKACA, REL, TIMD4, VSIG4, ZBTB16	21
Cellular Development	proliferation	arrest in proliferation of tumor cell lines	0.00105		BCL10, EZH2, HMOX1, MAP2K6, MYC, TOP1	6
Cellular Development	proliferation	proliferation of leukocyte cell lines	0.00148	0.214	ACPP, CSF1R, EZH2, Ifnz (includes others), IL2RB, IL2RG, MYC, PIN1	8
Cellular Development	proliferation	proliferation of prostate cancer cell lines	0.00164	1.823	ACPP, EZH2, HMOX1, IFI16, MYC, SLC25A42, SOX9, TOP1, USP12, ZBTB16	10
Cellular Development	proliferation	proliferation of B lymphocytes	0.00168	0.582	BCL10, CD38, CREB1, Ifnz (includes others), IL2RB, IL2RG, IRAK4, MYC, REL, ZBTB16	10
Cellular Development	proliferation	proliferation of leukemia cell lines	0.0017	-0.453	CD163, EZH2, HMOX1, Ifnz (includes others), MYC, PRKACA, TOP1, ZBTB16	8
Cellular Development	proliferation	proliferation of lung cell lines	0.00304		HMOX1, IFI16, MYC, TOP1	4
Cellular Development	proliferation	proliferation of fibroblast cell lines	0.00435	0.594	CREB1, CSF1R, EZH2, HMOX1, IFI16, MAP2K6, MYC, PLAUR, RAC3, SOX9, STIP1, TPM3	12
Cellular Development	proliferation	arrest in proliferation of bone cancer cell lines	0.00594		MAP2K6, TOP1	2
Cellular Development	proliferation	proliferation of B-lymphocyte derived cell lines	0.00689	-0.338	Ifnz (includes others), IL2RB, IL2RG, MYC, PIN1	5
Cellular Development	proliferation	arrest in proliferation of lung cell lines	0.00809		MYC, TOP1	2
Cellular Development	differentiation	differentiation of connective tissue cells	0.000313	1.769	CCL5, CCRN4L, CD38, CLIC1, CREB1, CSF1R, HMOX1, IFI16, MAP2K6, MYC, PILRB, PIN1, PLAUR, PRKACA, RPS11, SF3B4, SOX9, WIF1, ZBTB16	19
Cellular Development	differentiation	differentiation of connective tissue	0.000557	2.234	CCL5, CCRN4L, CD38, CLIC1, CREB1, CSF1R, HMOX1, IFI16, Ifnz (includes others), MAP2K6, MYC, PILRB, PIN1, PLAUR, PRKACA, RPS11, SF3B4, SOX9, WIF1, ZBTB16	20
Cellular Development	differentiation	differentiation of mononuclear leukocytes	0.00201	0.933	ADAM17, BCL10, Bhlhe41, CD38, CSF1R, EZH2, HNF1A, IFI16, Ifnz (includes others), IL2RB, IL2RG, MYC, NCAPH2, REL, ZBTB16	15
Cellular Development	differentiation	differentiation of monocytes	0.00235		CSF1R, IFI16, Ifnz (includes others), MYC, REL	5
Cellular Development	differentiation	differentiation of leukocytes	0.00299	0.812	ADAM17, BCL10, Bhlhe41, CD38, CSF1R, EZH2, FCGR1A, HMOX1, HNF1A, IFI16, Ifnz (includes others), IL2RB, IL2RG, MYC, NCAPH2, REL, ZBTB16	17
Cellular Development	differentiation	differentiation of bone cells	0.00305	1.421	CCL5, CCRN4L, CLIC1, CREB1, CSF1R, IFI16, MYC, PILRB, PIN1, PRKACA, RPS11, WIF1	12
Cellular Development	differentiation	differentiation of leukemia cells	0.0041		CD38, MYC, ZBTB16	3
Cellular Development	differentiation	differentiation of muscle cells	0.00473	-0.113	Bhlhe41, CD38, EZH2, HMOX1, IFI16, MAP2K6, MYC, PLAUR, SOX9	9
Cellular Development	differentiation	differentiation of lymphocytes	0.00641	0.177	ADAM17, BCL10, Bhlhe41, CD38, EZH2, HNF1A, Ifnz (includes others), IL2RB, IL2RG, MYC, NCAPH2, REL, ZBTB16	13
Cellular Development	differentiation	differentiation of adipocytes	0.00699	1.673	CCRN4L, CREB1, HMOX1, IFI16, MYC, PLAUR, WIF1, ZBTB16	8
Cellular Development	differentiation	differentiation of B lymphocytes	0.00888	-1.246	ADAM17, BCL10, CD38, Ifnz (includes others), IL2RB, IL2RG, MYC	7
Cellular Development	differentiation	differentiation of Clara cells	0.00983		SOX9	1
Cellular Development	differentiation	differentiation of chronic lymphocytic leukemia cells	0.00983		CD38	1
Cellular Development	differentiation	differentiation of colony forming unit fibroblasts	0.00983		CD38	1
Cellular Development	differentiation	differentiation of inflammatory dendritic cells	0.00983		CSF1R	1
Cellular Development	differentiation	differentiation of prostatic tissue	0.00983		WDR77	1
Cellular Development	differentiation	initiation of differentiation of epidermal cells	0.00983		MYC	1
Cellular Development	differentiation	initiation of differentiation of pulmonary alveolus	0.00983		SOX9	1
Cellular Development	development	development of lymphoid cells	0.00195		IL2RG, ZBTB16	2
Cellular Development	development	development of leukocytes	0.00446	1.759	ADAM17, BCL10, Bhlhe41, CREB1, CSF1R, EZH2, HNF1A, Ifnz (includes others), IL2RB, IL2RG, MSR1, NCAPH2, RAD52, REL, ZBTB16	15
Cellular Development	development	development of blood cells	0.0053	1.759	ADAM17, BCL10, Bhlhe41, CREB1, CSF1R, EZH2, HNF1A, Ifnz (includes others), IL2RB, IL2RG, MAEA, MSR1, NCAPH2, RAD52, REL, ZBTB16	16
Cellular Development	development	T cell development	0.00616	1.897	ADAM17, BCL10, Bhlhe41, CREB1, EZH2, HNF1A, IL2RB, IL2RG, MSR1, NCAPH2, RAD52, REL, ZBTB16	13
Cellular Development	development	development of lymphocytes	0.00622	1.759	ADAM17, BCL10, Bhlhe41, CREB1, EZH2, HNF1A, Ifnz (includes others), IL2RB, IL2RG, MSR1, NCAPH2, RAD52, REL, ZBTB16	14
Cellular Development	maturation	maturation of blood cells	0.00217	0.575	ADAM17, CCL5, CDK1, HMOX1, Ifnz (includes others), IRAK4, MAP2K6, MYC, ZBTB16	9
Cellular Development	maturation	maturation of leukocytes	0.00352	1.042	ADAM17, CCL5, HMOX1, Ifnz (includes others), IRAK4, MAP2K6, MYC, ZBTB16	8
Cellular Development	maturation	maturation of dendritic cells	0.00578	0.234	CCL5, HMOX1, Ifnz (includes others), IRAK4, MAP2K6	5
Cellular Development	maturation	maturation of Paneth cells	0.00983		CSF1R	1
Cellular Development	maturation	maturation of bone marrow-derived immature dendritic cells	0.00983		HMOX1	1
Cellular Development	maturation	maturation of myoblasts	0.00983		HMOX1	1
Cellular Development	maturation	maturation of satellite cells	0.00983		HMOX1	1
Cellular Development	cell proliferation	cell proliferation of duct cancer cell lines	0.00983		SOX9	1
Cellular Development	expansion	expansion of breast cancer stem cells	0.00983		PIN1	1
Cellular Development	expansion	expansion of myoepithelial cells	0.00983		PIN1	1
Cellular Development	expansion	expansion of primordial germ cells	0.00983		PIN1	1
Cellular Development	immortalization	immortalization of leukocyte cell lines	0.00983		MYC	1
Cellular Development	immortalization	immortalization of long-term hematopoietic stem cells	0.00983		ZBTB16	1
Cellular Development	immortalization	immortalization of short-term hematopoietic stem cells	0.00983		ZBTB16	1
Cellular Development	outgrowth	outgrowth of melanoma cells	0.00983		CDH5	1
Cellular Development	outgrowth	outgrowth of precerebellar neuron	0.00983		NTN1	1
Cellular Function and Maintenance	function	function of antigen presenting cells	8.86e-07		BCL10, CCL5, CSF1R, CYBB, FCGR1A, IFI30, IL2RG, IRAK4, MARCO, MSR1, PLAUR, REL, TIA1, TIMD4	14
Cellular Function and Maintenance	function	function of macrophages	4.25e-06		CCL5, CSF1R, CYBB, FCGR1A, IRAK4, MARCO, MSR1, PLAUR, REL, TIA1, TIMD4	11
Cellular Function and Maintenance	function	function of myeloid cells	1.51e-05		CCL5, CSF1R, CYBB, FCGR1A, IL2RG, IRAK4, MARCO, MSR1, PLAUR, REL, TIA1, TIMD4	12
Cellular Function and Maintenance	function	function of phagocytes	6.34e-05		BCL10, CCL5, CSF1R, CYBB, FCGR1A, IL2RG, IRAK4, MARCO, MSR1, PLAUR, REL, TIA1, TIMD4	13
Cellular Function and Maintenance	function	function of leukocytes	0.000105		ADGRE1, BCL10, CCL5, CREB1, CSF1R, CYBB, FCGR1A, IFI30, IL2RG, IRAK4, MARCO, MSR1, MYC, NEDD9, PLAUR, REL, TIA1, TIMD4	18
Cellular Function and Maintenance	function	function of blood cells	0.000115		ADGRE1, BCL10, CCL5, CREB1, CSF1R, CYBB, FCGR1A, IFI30, IL2RG, IRAK4, MARCO, MSR1, MYC, NEDD9, PLAUR, REL, TIA1, TIMD4, VSIG4	19
Cellular Function and Maintenance	function	function of follicular B lymphocytes	0.00331		BCL10, NEDD9	2
Cellular Function and Maintenance	function	function of dendritic cells	0.00444		BCL10, CSF1R, IL2RG, MARCO, REL	5
Cellular Function and Maintenance	function	function of basophils	0.00983		IL2RG	1
Cellular Function and Maintenance	phagocytosis	phagocytosis of T lymphocytes	4.2e-06	2	HMOX1, MSR1, PLAUR, TIMD4	4
Cellular Function and Maintenance	phagocytosis	phagocytosis of thymocytes	0.000145		HMOX1, MSR1, PLAUR	3
Cellular Function and Maintenance	phagocytosis	phagocytosis	0.000501	2.301	CD38, CYBA, FCGR1A, HDAC10, HMOX1, MARCO, MSN, MSR1, MYC, PLAUR, TIMD4	11
Cellular Function and Maintenance	phagocytosis	phagocytosis of leukocytes	0.000656	2.586	CD38, FCGR1A, HMOX1, MARCO, MSR1, PLAUR, TIMD4	7
Cellular Function and Maintenance	phagocytosis	phagocytosis by macrophages	0.000725	2.395	CD38, FCGR1A, HMOX1, MARCO, PLAUR, TIMD4	6
Cellular Function and Maintenance	phagocytosis	phagocytosis of tumor cell lines	0.000807		FCGR1A, HMOX1, MARCO, MYC, TIMD4	5
Cellular Function and Maintenance	phagocytosis	phagocytosis of cells	0.00305	2.301	CD38, CYBA, FCGR1A, HMOX1, MARCO, MSR1, MYC, PLAUR, TIMD4	9
Cellular Function and Maintenance	phagocytosis	phagocytosis of macrophage cancer cell lines	0.00594		MARCO, MYC	2
Cellular Function and Maintenance	phagocytosis	phagocytosis of antigen-specific T cells	0.00983		TIMD4	1
Cellular Function and Maintenance	phagocytosis	phagocytosis of heart cells	0.00983		PLAUR	1
Cellular Function and Maintenance	engulfment	engulfment of thymocytes	3.86e-05	1.941	HMOX1, MSR1, PLAUR, TIMD4	4
Cellular Function and Maintenance	engulfment	engulfment of leukocytes	0.000316	2.765	CCL5, CD38, FCGR1A, HMOX1, MARCO, MSR1, PLAUR, TIMD4	8
Cellular Function and Maintenance	engulfment	engulfment of antigen presenting cells	0.00033	2.587	CD38, FCGR1A, HMOX1, MARCO, MSR1, PLAUR, TIMD4	7
Cellular Function and Maintenance	engulfment	engulfment of myeloid cells	0.00071	2.581	CD38, FCGR1A, HMOX1, MARCO, MSR1, PLAUR, TIMD4	7
Cellular Function and Maintenance	engulfment	engulfment of tumor cell lines	0.00071	1.253	FCGR1A, GPR182, HMOX1, MARCO, MYC, SF3B4, TIMD4	7
Cellular Function and Maintenance	engulfment	engulfment of cells	0.000904	3.01	CCL5, CD163, CD38, CYBA, FCGR1A, GPR182, HMOX1, MARCO, MSR1, MYC, PLAUR, SF3B4, TIMD4	13
Cellular Function and Maintenance	engulfment	engulfment of phagocytes	0.000929	2.589	CD38, FCGR1A, HMOX1, MARCO, MSR1, PLAUR, TIMD4	7
Cellular Function and Maintenance	internalization	internalization of cells	0.000304	1.988	CD38, FCGR1A, HMOX1, MARCO, MSR1, MYC, PLAUR, TIMD4	8
Cellular Function and Maintenance	endocytosis	endocytosis	0.00209	2.578	CCL5, CD163, CD38, FCGR1A, GPR182, HDAC10, HMOX1, MARCO, PLAUR, SCARA3, SF3B4	11
Cellular Function and Maintenance	homeostasis	T cell homeostasis	0.0031	2.124	ADAM17, BCL10, Bhlhe41, CD38, CREB1, EZH2, HNF1A, IL2RB, IL2RG, MSR1, NCAPH2, RAD52, REL, ZBTB16	14
Cellular Function and Maintenance	development	T cell development	0.00616	1.897	ADAM17, BCL10, Bhlhe41, CREB1, EZH2, HNF1A, IL2RB, IL2RG, MSR1, NCAPH2, RAD52, REL, ZBTB16	13
Cellular Function and Maintenance	formation	formation of fibronectin matrix	0.00698		CSF1R, PLAUR	2
Cellular Function and Maintenance	accumulation	accumulation of autophagosomes	0.00809		CD38, HDAC10	2
Cellular Function and Maintenance	ingestion	ingestion of cells	0.00809		MSR1, TIMD4	2
Cellular Function and Maintenance	duplication	delay in duplication of centrosome	0.00983		PIN1	1
Cellular Function and Maintenance	efferocytosis	efferocytosis of thymocytes	0.00983		PLAUR	1
Cellular Function and Maintenance	homologous recombination repair	homologous recombination repair of gonadal cell lines	0.00983		RAD52	1
Cellular Growth and Proliferation	proliferation	proliferation of tumor cell lines	1.11e-05	2.312	ACPP, ADAM17, ATAD2, BCL10, CD163, CD38, CDC25A, CDK1, CENPB, CREB1, EZH2, FRMD6, GPR182, HMOX1, HNF1A, IFI16, Ifnz (includes others), IL2RB, IL2RG, ISX, LAS1L, MAP2K6, MYC, NEDD9, PEAK1, PIN1, PLAUR, PRKACA, REL, RFX1, SLC25A42, SOX9, TAGLN2, TOP1, USP12, WIF1, ZBTB16, ZNF131	38
Cellular Growth and Proliferation	proliferation	proliferation of cells	2.19e-05	2.512	ACPP, ADAM17, ATAD2, BCL10, Bhlhe41, CCL5, CD163, CD38, CDC25A, CDC45, CDH5, CDK1, CENPB, CLIC1, CREB1, CSF1R, CSRP1, CYBA, CYBB, EMP3, EZH2, FOLR2, FRMD6, GIPC1, GNPNAT1, GPR182, HDAC10, HMOX1, HNF1A, HSD3B7, IFI16, IFI30, Ifnz (includes others), IL2RB, IL2RG, IRAK4, ISX, KRT7, LAS1L, LGALS4, LIN9, MAP2K6, MCFD2, MMP15, MSR1, MYC, NEDD9, NTN1, PEAK1, PIN1, PLAUR, PRKACA, RAC3, RAD52, REL, RFX1, …	72
Cellular Growth and Proliferation	proliferation	proliferation of lymphoma cell lines	6.75e-05	1.057	BCL10, EZH2, Ifnz (includes others), IL2RB, IL2RG, MYC, PIN1, REL, SOX9	9
Cellular Growth and Proliferation	proliferation	proliferation of T lymphocytes	8.47e-05	0.824	ACPP, BCL10, Bhlhe41, CCL5, CD38, CDC25A, CREB1, HMOX1, Ifnz (includes others), IL2RB, IL2RG, IRAK4, MAP2K6, MYC, PRKACA, REL, TIMD4, VSIG4, ZBTB16	19
Cellular Growth and Proliferation	proliferation	proliferation of blood cells	0.000184	0.899	ACPP, BCL10, Bhlhe41, CCL5, CD163, CD38, CDC25A, CREB1, CSF1R, EZH2, HMOX1, Ifnz (includes others), IL2RB, IL2RG, IRAK4, LGALS4, MAP2K6, MYC, PRKACA, REL, TIMD4, VSIG4, ZBTB16	23
Cellular Growth and Proliferation	proliferation	proliferation of mononuclear leukocytes	0.000194	0.749	ACPP, BCL10, Bhlhe41, CCL5, CD38, CDC25A, CREB1, CSF1R, HMOX1, Ifnz (includes others), IL2RB, IL2RG, IRAK4, LGALS4, MAP2K6, MYC, PRKACA, REL, TIMD4, VSIG4, ZBTB16	21
Cellular Growth and Proliferation	proliferation	arrest in proliferation of tumor cell lines	0.00105		BCL10, EZH2, HMOX1, MAP2K6, MYC, TOP1	6
Cellular Growth and Proliferation	proliferation	proliferation of leukocyte cell lines	0.00148	0.214	ACPP, CSF1R, EZH2, Ifnz (includes others), IL2RB, IL2RG, MYC, PIN1	8
Cellular Growth and Proliferation	proliferation	proliferation of prostate cancer cell lines	0.00164	1.823	ACPP, EZH2, HMOX1, IFI16, MYC, SLC25A42, SOX9, TOP1, USP12, ZBTB16	10
Cellular Growth and Proliferation	proliferation	proliferation of B lymphocytes	0.00168	0.582	BCL10, CD38, CREB1, Ifnz (includes others), IL2RB, IL2RG, IRAK4, MYC, REL, ZBTB16	10
Cellular Growth and Proliferation	proliferation	proliferation of leukemia cell lines	0.0017	-0.453	CD163, EZH2, HMOX1, Ifnz (includes others), MYC, PRKACA, TOP1, ZBTB16	8
Cellular Growth and Proliferation	proliferation	proliferation of lung cell lines	0.00304		HMOX1, IFI16, MYC, TOP1	4
Cellular Growth and Proliferation	proliferation	proliferation of fibroblast cell lines	0.00435	0.594	CREB1, CSF1R, EZH2, HMOX1, IFI16, MAP2K6, MYC, PLAUR, RAC3, SOX9, STIP1, TPM3	12
Cellular Growth and Proliferation	proliferation	arrest in proliferation of bone cancer cell lines	0.00594		MAP2K6, TOP1	2
Cellular Growth and Proliferation	proliferation	proliferation of B-lymphocyte derived cell lines	0.00689	-0.338	Ifnz (includes others), IL2RB, IL2RG, MYC, PIN1	5
Cellular Growth and Proliferation	proliferation	arrest in proliferation of lung cell lines	0.00809		MYC, TOP1	2
Cellular Growth and Proliferation	development	development of lymphoid cells	0.00195		IL2RG, ZBTB16	2
Cellular Growth and Proliferation	cell proliferation	cell proliferation of duct cancer cell lines	0.00983		SOX9	1
Cellular Growth and Proliferation	cloning	cloning of melanoma cell lines	0.00983		MYC	1
Cellular Growth and Proliferation	expansion	expansion of breast cancer stem cells	0.00983		PIN1	1
Cellular Growth and Proliferation	expansion	expansion of myoepithelial cells	0.00983		PIN1	1
Cellular Growth and Proliferation	expansion	expansion of primordial germ cells	0.00983		PIN1	1
Cellular Growth and Proliferation	generation	generation of pancreatic cancer cells	0.00983		MYC	1
Cellular Growth and Proliferation	outgrowth	outgrowth of melanoma cells	0.00983		CDH5	1
Cellular Growth and Proliferation	outgrowth	outgrowth of precerebellar neuron	0.00983		NTN1	1
Cellular Movement	cell movement	cell movement of cancer cells	2.28e-05	1.387	ADGRE5, CCL5, CDK1, CSF1R, EZH2, NEDD9, PEAK1, TM4SF1, ZBTB16	9
Cellular Movement	cell movement	cell movement of tumor cells	2.92e-05	1.446	ADGRE5, CCL5, CDK1, CSF1R, EZH2, NEDD9, PEAK1, PLAUR, TM4SF1, ZBTB16	10
Cellular Movement	cell movement	cell movement of hepatoma cell lines	0.000758	-0.19	ADAM17, HMOX1, LYVE1, PLAUR, TAGLN2	5
Cellular Movement	cell movement	cell movement of peripheral blood monocytes	0.00125		ADAM17, CCL5, PLAUR	3
Cellular Movement	cell movement	cell movement of RPE cells	0.0014		MYC, PLAUR	2
Cellular Movement	cell movement	cell movement	0.00163	1.762	ADAM17, ADGRE5, BCL10, CCL5, CD38, CDC42EP1, CDH5, CDK1, CREB1, CSF1R, CYBB, DSE, Ear2 (includes others), EZH2, FRMD6, GIPC1, HDAC10, HMOX1, Ifnz (includes others), IL2RB, IRAK4, LYVE1, MAP2K6, MARCO, MSN, MSR1, MYC, MYO9A, NEDD9, NTN1, PEAK1, PLAUR, PRKACA, RAC3, REL, SERPINE2, TAGLN2, TBCCD1, TM4SF1, TPM3, Wfdc17, ZBTB16	42
Cellular Movement	cell movement	cell movement of antigen presenting cells	0.00178	1.717	ADAM17, CCL5, CD38, CSF1R, CYBB, Ear2 (includes others), HMOX1, IRAK4, MARCO, NTN1, REL	11
Cellular Movement	cell movement	cell movement of tumor cell lines	0.00452	1.107	ADAM17, ADGRE5, BCL10, CCL5, CDH5, CSF1R, DSE, EZH2, GIPC1, HDAC10, HMOX1, LYVE1, MSN, MYC, NEDD9, PEAK1, PLAUR, TAGLN2, TPM3	19
Cellular Movement	migration	migration of carcinoma cells	8.21e-05		ADGRE5, CSF1R, NEDD9, PEAK1	4
Cellular Movement	migration	migration of colorectal carcinoma cells	9.61e-05		ADGRE5, PEAK1	2
Cellular Movement	migration	migration of fibrosarcoma cell lines	0.000513		ADGRE5, PEAK1, PLAUR, TPM3	4
Cellular Movement	migration	migration of cells	0.00106	2.079	ADAM17, ADGRE5, BCL10, CCL5, CD38, CDC42EP1, CDH5, CDK1, CSF1R, CYBB, DSE, Ear2 (includes others), EZH2, FRMD6, GIPC1, HDAC10, HMOX1, IL2RB, IRAK4, LYVE1, MAP2K6, MARCO, MSN, MSR1, MYC, MYO9A, NEDD9, NTN1, PEAK1, PLAUR, PRKACA, RAC3, REL, SERPINE2, TBCCD1, TM4SF1, TPM3, Wfdc17, ZBTB16	39
Cellular Movement	migration	migration of tumor cell lines	0.00267	1.166	ADAM17, ADGRE5, BCL10, CCL5, CDH5, DSE, EZH2, GIPC1, HDAC10, HMOX1, LYVE1, MSN, MYC, NEDD9, PEAK1, PLAUR, TPM3	17
Cellular Movement	migration	migration of peripheral blood monocytes	0.00411		ADAM17, CCL5	2
Cellular Movement	migration	migration of macrophages	0.00907		CCL5, CSF1R, CYBB, NTN1	4
Cellular Movement	invasion	invasion of cells	0.000171	3.067	ADAM17, ADGRE5, CDH5, CDK1, DSE, EZH2, FXYD5, GIPC1, GPR182, HDAC10, HMOX1, MAP2K6, MMP15, MYC, NEDD9, NTN1, PLAUR, RAC3, REL, SERPINE2, SOX9, TAGLN2, ZBTB16	23
Cellular Movement	invasion	invasion of duct cancer cell lines	0.000286		MAP2K6, SOX9	2
Cellular Movement	invasion	invasion of tumor cell lines	0.000367	1.94	ADAM17, ADGRE5, DSE, EZH2, FXYD5, GIPC1, GPR182, HDAC10, HMOX1, MAP2K6, MYC, NTN1, PLAUR, RAC3, REL, SERPINE2, SOX9, TAGLN2	18
Cellular Movement	invasion	invasion of prostate cancer cell lines	0.00194	0.927	ADGRE5, EZH2, HMOX1, PLAUR, SERPINE2	5
Cellular Movement	invasion	invasion of cancer cells	0.00499		ADGRE5, HMOX1, NEDD9, PLAUR, ZBTB16	5
Cellular Movement	invasion	invasion of colorectal carcinoma cells	0.00983		ADGRE5	1
Cellular Movement	chemotaxis	chemotaxis of antigen presenting cells	0.000739	1.919	CCL5, CD38, CSF1R, CYBB, Ear2 (includes others), MARCO, REL	7
Cellular Movement	chemotaxis	chemotaxis of basophils	0.00259		CCL5, PLAUR	2
Cellular Movement	chemotaxis	chemotaxis of dendritic cells	0.00427		CCL5, CD38, Ear2 (includes others), MARCO	4
Cellular Movement	chemotaxis	chemotaxis of leukocytes	0.00539	2.551	ADAM17, CCL5, CD38, CSF1R, CYBB, Ear2 (includes others), MARCO, NEDD9, PLAUR, REL	10
Cellular Movement	chemotaxis	chemotaxis of peripheral blood monocytes	0.00809		CCL5, PLAUR	2
Cellular Movement	chemotaxis	chemotaxis of microglia	0.00927		CSF1R, CYBB	2
Cellular Movement	influx	influx of neutrophils	0.00125		ADAM17, MARCO, MSR1, PLAUR	4
Cellular Movement	homing	homing of leukocytes	0.00304	2.551	ADAM17, CCL5, CD38, CSF1R, CYBB, Ear2 (includes others), MARCO, MYC, NEDD9, PLAUR, REL	11
Cellular Movement	attraction	attraction of peripheral blood lymphocytes	0.00983		CCL5	1
Cellular Movement	chemoattraction	chemoattraction of memory T lymphocytes	0.00983		CCL5	1
Cellular Movement	chemokinesis	chemokinesis of smooth muscle cells	0.00983		CREB1	1
Cellular Movement	cytokinesis	cytokinesis of vascular endothelial cells	0.00983		TM4SF1	1
Cellular Movement	diapedesis	diapedesis of peripheral blood monocytes	0.00983		ADAM17	1
Cellular Movement	distribution	distribution of cortical neurons	0.00983		NTN1	1
Cellular Movement	egression	egression of breast cancer cell lines	0.00983		PLAUR	1
Cellular Movement	mobility	mobility of vascular endothelial cells	0.00983		TM4SF1	1
Connective Tissue Development and Function	binding	binding of fibroblast cell lines	6.89e-05	0.577	IL2RG, MARCO, MSR1, PLAUR, SCARA3	5
Connective Tissue Development and Function	S phase	re-entry into S phase of fibroblast cell lines	0.00411		CSF1R, MYC	2
Connective Tissue Development and Function	proliferation	proliferation of fibroblast cell lines	0.00435	0.594	CREB1, CSF1R, EZH2, HMOX1, IFI16, MAP2K6, MYC, PLAUR, RAC3, SOX9, STIP1, TPM3	12
Connective Tissue Development and Function	ruffling	ruffling of fibroblast cell lines	0.00498		CSF1R, RAC3	2
Connective Tissue Development and Function	G1 phase	arrest in G1 phase of fibroblast cell lines	0.00612		CSF1R, MAP2K6, MYC	3
Connective Tissue Development and Function	differentiation	differentiation of adipocytes	0.00699	1.673	CCRN4L, CREB1, HMOX1, IFI16, MYC, PLAUR, WIF1, ZBTB16	8
Connective Tissue Development and Function	formation	formation of posterior semicircular canal	0.00983		NTN1	1
Connective Tissue Development and Function	formation	formation of superior semicircular canal	0.00983		NTN1	1
Connective Tissue Disorders	cutaneous lymphoma	cutaneous lymphoma	0.000185		BCL10, HDAC10, IL2RB, IL2RG, REL	5
Connective Tissue Disorders	CD25 positive cutaneous T-cell lymphoma	persistent CD25 positive cutaneous T-cell lymphoma	0.000286		IL2RB, IL2RG	2
Connective Tissue Disorders	CD25 positive cutaneous T-cell lymphoma	recurrent CD25 positive cutaneous T-cell lymphoma	0.000286		IL2RB, IL2RG	2
Connective Tissue Disorders	cutaneous T-cell lymphoma	cutaneous T-cell lymphoma	0.000981		HDAC10, IL2RB, IL2RG, REL	4
Connective Tissue Disorders	sezary syndrome	sezary syndrome	0.00121		BCL10, HDAC10, IL2RB, IL2RG, MYC	5
Connective Tissue Disorders	Nager syndrome	Nager syndrome	0.00983		SF3B4	1
Connective Tissue Disorders	acampomelic campomelic dysplasia with autosomal sex reversal	acampomelic campomelic dysplasia with autosomal sex reversal	0.00983		SOX9	1
Connective Tissue Disorders	campomelic dysplasia with autosomal sex reversal	campomelic dysplasia with autosomal sex reversal	0.00983		SOX9	1
Connective Tissue Disorders	chilblain lupus 1	chilblain lupus 1	0.00983		TREX1	1
Connective Tissue Disorders	heme oxygenase-1 deficiency	heme oxygenase-1 deficiency	0.00983		HMOX1	1
Connective Tissue Disorders	hypoplasia	hypoplasia of scapula	0.00983		SOX9	1
Connective Tissue Disorders	macrocephaly, macrosomia, facial dysmorphism syndrome	macrocephaly, macrosomia, facial dysmorphism syndrome	0.00983		RNF135	1
Connective Tissue Disorders	mucosa associated lymphoid tissue lymphoma of skin	mucosa associated lymphoid tissue lymphoma of skin	0.00983		BCL10	1
Connective Tissue Disorders	musculocontractural Ehlers-Danlos syndrome type 2	musculocontractural Ehlers-Danlos syndrome type 2	0.00983		DSE	1
Dermatological Diseases and Conditions	cutaneous lymphoma	cutaneous lymphoma	0.000185		BCL10, HDAC10, IL2RB, IL2RG, REL	5
Dermatological Diseases and Conditions	CD25 positive cutaneous T-cell lymphoma	persistent CD25 positive cutaneous T-cell lymphoma	0.000286		IL2RB, IL2RG	2
Dermatological Diseases and Conditions	CD25 positive cutaneous T-cell lymphoma	recurrent CD25 positive cutaneous T-cell lymphoma	0.000286		IL2RB, IL2RG	2
Dermatological Diseases and Conditions	lepromatous leprosy	lepromatous leprosy	0.000513		IL2RB, IL2RG, MARCO, MSR1	4
Dermatological Diseases and Conditions	cutaneous T-cell lymphoma	cutaneous T-cell lymphoma	0.000981		HDAC10, IL2RB, IL2RG, REL	4
Dermatological Diseases and Conditions	sezary syndrome	sezary syndrome	0.00121		BCL10, HDAC10, IL2RB, IL2RG, MYC	5
Dermatological Diseases and Conditions	dermatitis	Dermatitis	0.00337	-1.217	ADAM17, CCL5, CDC25A, ELOVL3, HDAC10, IFI30, IL2RB, IL2RG, MSN, REL, TPM3, TREX1	12
Dermatological Diseases and Conditions	chilblain lupus 1	chilblain lupus 1	0.00983		TREX1	1
Dermatological Diseases and Conditions	maintenance	maintenance of skin lesion	0.00983		MYC	1
Dermatological Diseases and Conditions	mucosa associated lymphoid tissue lymphoma of skin	mucosa associated lymphoid tissue lymphoma of skin	0.00983		BCL10	1
Dermatological Diseases and Conditions	musculocontractural Ehlers-Danlos syndrome type 2	musculocontractural Ehlers-Danlos syndrome type 2	0.00983		DSE	1
Dermatological Diseases and Conditions	palmoplantar hyperkeratosis and true hermaphroditism	palmoplantar hyperkeratosis and true hermaphroditism	0.00983		RSPO1	1
Dermatological Diseases and Conditions	palmoplantar hyperkeratosis with squamous cell carcinoma of skin and sex reversal	palmoplantar hyperkeratosis with squamous cell carcinoma of skin and sex reversal	0.00983		RSPO1	1
Developmental Disorder	46,XX testicular disorders of sex development	46,XX testicular disorders of sex development	9.61e-05		RSPO1, SOX9	2
Developmental Disorder	hypoplasia	hypoplasia of thymus cortex	0.00498		IL2RG, TREX1	2
Developmental Disorder	hypoplasia	hypoplasia of scapula	0.00983		SOX9	1
Developmental Disorder	46,XX sex reversal type 2	46,XX sex reversal type 2	0.00983		SOX9	1
Developmental Disorder	Nager syndrome	Nager syndrome	0.00983		SF3B4	1
Developmental Disorder	Weaver syndrome	Weaver syndrome	0.00983		EZH2	1
Developmental Disorder	Welander distal myopathy	Welander distal myopathy	0.00983		TIA1	1
Developmental Disorder	acampomelic campomelic dysplasia with autosomal sex reversal	acampomelic campomelic dysplasia with autosomal sex reversal	0.00983		SOX9	1
Developmental Disorder	autosomal dominant Emery-Dreifuss muscular dystrophy type 7	autosomal dominant Emery-Dreifuss muscular dystrophy type 7	0.00983		TMEM43	1
Developmental Disorder	campomelic dysplasia with autosomal sex reversal	campomelic dysplasia with autosomal sex reversal	0.00983		SOX9	1
Developmental Disorder	cap myopathy 1	cap myopathy 1	0.00983		TPM3	1
Developmental Disorder	congenital bile acid synthesis defect type 1	congenital bile acid synthesis defect type 1	0.00983		HSD3B7	1
Developmental Disorder	familial arrhythmogenic right ventricular dysplasia type 5	familial arrhythmogenic right ventricular dysplasia type 5	0.00983		TMEM43	1
Developmental Disorder	heme oxygenase-1 deficiency	heme oxygenase-1 deficiency	0.00983		HMOX1	1
Developmental Disorder	macrocephaly, macrosomia, facial dysmorphism syndrome	macrocephaly, macrosomia, facial dysmorphism syndrome	0.00983		RNF135	1
Developmental Disorder	musculocontractural Ehlers-Danlos syndrome type 2	musculocontractural Ehlers-Danlos syndrome type 2	0.00983		DSE	1
Developmental Disorder	nemaline myopathy type 1	nemaline myopathy type 1	0.00983		TPM3	1
Developmental Disorder	palmoplantar hyperkeratosis and true hermaphroditism	palmoplantar hyperkeratosis and true hermaphroditism	0.00983		RSPO1	1
Developmental Disorder	palmoplantar hyperkeratosis with squamous cell carcinoma of skin and sex reversal	palmoplantar hyperkeratosis with squamous cell carcinoma of skin and sex reversal	0.00983		RSPO1	1
Developmental Disorder	peroxisome biogenesis disorder 13a (zellweger)	peroxisome biogenesis disorder 13a (zellweger)	0.00983		PEX14	1
Developmental Disorder	polydactyly	polydactyly of foot	0.00983		SOX9	1
Developmental Disorder	polydactyly	polydactyly of limb bud	0.00983		SOX9	1
DNA Replication, Recombination, and Repair	remodeling	remodeling of chromatin	0.000807		HNF1A, MYC, REL, SOX9, TOP1	5
DNA Replication, Recombination, and Repair	molecular cleavage	molecular cleavage of DNA	0.00863		MYC, RAD52, TOP1	3
DNA Replication, Recombination, and Repair	cleavage	cleavage of DNA fragment	0.00927		RAD52, TOP1	2
DNA Replication, Recombination, and Repair	DNA damage response	DNA damage response of lung cell lines	0.00983		TOP1	1
DNA Replication, Recombination, and Repair	duplication	delay in duplication of centrosome	0.00983		PIN1	1
DNA Replication, Recombination, and Repair	formation	formation of extrachromosomal cores	0.00983		MYC	1
DNA Replication, Recombination, and Repair	formation	formation of replication fork	0.00983		MYC	1
Drug Metabolism	phosphorylation	phosphorylation of floxuridine	0.00983		CMPK2	1
Embryonic Development	growth	growth of mammary gland	0.000758		CDC25A, CSF1R, Eda, EZH2, PIN1	5
Embryonic Development	growth	growth of placode	0.00983		Eda	1
Embryonic Development	development	development of lymphoid cells	0.00195		IL2RG, ZBTB16	2
Embryonic Development	development	development of dorsal lateral geniculate nucleus	0.00983		CREB1	1
Embryonic Development	cell spreading	cell spreading of embryonic cell lines	0.00498		MSR1, PEAK1	2
Embryonic Development	formation	formation of mammary gland	0.00708		CDC25A, CREB1, CSF1R, Eda, EZH2, NTN1, PIN1	7
Embryonic Development	formation	formation of posterior semicircular canal	0.00983		NTN1	1
Embryonic Development	formation	formation of superior semicircular canal	0.00983		NTN1	1
Embryonic Development	formation	formation of vestibular fusion plate	0.00983		NTN1	1
Embryonic Development	condensation	condensation of prechondrogenic mesenchyme	0.00983		SOX9	1
Embryonic Development	differentiation	initiation of differentiation of epidermal cells	0.00983		MYC	1
Embryonic Development	enlargement	enlargement of external granular layer	0.00983		SERPINE2	1
Embryonic Development	fusion	fusion of placode	0.00983		Eda	1
Embryonic Development	maturation	maturation of Paneth cells	0.00983		CSF1R	1
Embryonic Development	maturation	maturation of myoblasts	0.00983		HMOX1	1
Endocrine System Disorders	neoplasia	neoplasia of beta islet cells	0.000286		HNF1A, MYC	2
Endocrine System Disorders	benign neoplasm of parathyroid gland	benign neoplasm of parathyroid gland	0.00195		EZH2, MYC	2
Endocrine System Disorders	insulin-dependent diabetes mellitus	insulin-dependent diabetes mellitus	0.00383		CCL5, CD38, CYBB, FCGR1A, FXYD5, HNF1A, IFI16, IL2RB, LIN9, OAS1, PILRB, REL	12
Endocrine System Disorders	ductal pancreatic carcinoma	grade 2 ductal pancreatic carcinoma	0.00983		CYBA	1
Endocrine System Disorders	hyperthyroidism	primary hyperthyroidism	0.00983		CREB1	1
Endocrine System Disorders	insulin-dependent diabetes mellitus type 20	insulin-dependent diabetes mellitus type 20	0.00983		HNF1A	1
Endocrine System Disorders	maturity onset diabetes of the young type III	maturity onset diabetes of the young type III	0.00983		HNF1A	1
Endocrine System Disorders	palmoplantar hyperkeratosis and true hermaphroditism	palmoplantar hyperkeratosis and true hermaphroditism	0.00983		RSPO1	1
Endocrine System Disorders	pancreatic tumor	TNM stage I pancreatic tumor	0.00983		SERPINE2	1
Endocrine System Disorders	pancreatic tumor	TNM stage III pancreatic tumor	0.00983		SERPINE2	1
Endocrine System Disorders	pancreatic tumor	TNM stage IVb pancreatic tumor	0.00983		SERPINE2	1
Endocrine System Disorders	progression	progression of ovarian carcinoma	0.00983		MYC	1
Energy Production	oxidation	oxidation of leucine	0.00983		HNF1A	1
Gastrointestinal Disease	neoplasia	neoplasia of beta islet cells	0.000286		HNF1A, MYC	2
Gastrointestinal Disease	damage	damage of stomach	0.000569		HMOX1, TREX1	2
Gastrointestinal Disease	damage	damage of tongue	0.00983		TREX1	1
Gastrointestinal Disease	insulin-dependent diabetes mellitus	insulin-dependent diabetes mellitus	0.00383		CCL5, CD38, CYBB, FCGR1A, FXYD5, HNF1A, IFI16, IL2RB, LIN9, OAS1, PILRB, REL	12
Gastrointestinal Disease	congenital bile acid synthesis defect type 1	congenital bile acid synthesis defect type 1	0.00983		HSD3B7	1
Gastrointestinal Disease	ductal pancreatic carcinoma	grade 2 ductal pancreatic carcinoma	0.00983		CYBA	1
Gastrointestinal Disease	familial hepatic adenomas	familial hepatic adenomas	0.00983		HNF1A	1
Gastrointestinal Disease	injury	injury of gastric mucosa	0.00983		HMOX1	1
Gastrointestinal Disease	insulin-dependent diabetes mellitus type 20	insulin-dependent diabetes mellitus type 20	0.00983		HNF1A	1
Gastrointestinal Disease	maturity onset diabetes of the young type III	maturity onset diabetes of the young type III	0.00983		HNF1A	1
Gastrointestinal Disease	nasopharyngeal carcinoma	advanced stage nasopharyngeal carcinoma	0.00983		EZH2	1
Gastrointestinal Disease	pancreatic tumor	TNM stage I pancreatic tumor	0.00983		SERPINE2	1
Gastrointestinal Disease	pancreatic tumor	TNM stage III pancreatic tumor	0.00983		SERPINE2	1
Gastrointestinal Disease	pancreatic tumor	TNM stage IVb pancreatic tumor	0.00983		SERPINE2	1
Gastrointestinal Disease	tumorigenesis	delay in tumorigenesis of liver	0.00983		MYC	1
Gene Expression	transcription	transcription of rRNA	0.000573		CD3EAP, NPM3, TOP1	3
Gene Expression	binding	binding of dsRNA	0.0014		MSR1, SCARA3	2
Gene Expression	binding	binding of RNA	0.00255		CDK1, MSR1, SCARA3	3
Gene Expression	binding	binding of DNA	0.00406	-0.652	BCL10, CDK1, CREB1, EZH2, IFI16, IL2RB, IL2RG, MAP2K6, MYC, OAS1, PRKACA, RAD52, REL, SOX9	14
Gene Expression	binding	binding of E2F binding site	0.00498		EZH2, MYC	2
Gene Expression	binding	binding of negative regulatory domain promoter element	0.00983		CDK1	1
Gene Expression	synthesis	synthesis of RNA	0.00612		MYC, REL, TOP1	3
Hair and Skin Development and Function	quantity	quantity of hair	0.00331		ELOVL3, MYC	2
Hair and Skin Development and Function	differentiation	initiation of differentiation of epidermal cells	0.00983		MYC	1
Hair and Skin Development and Function	ploidy	ploidy of keratinocytes	0.00983		MYC	1
Hematological Disease	non-Hodgkin's disease	recurrent non-Hodgkin's disease	1.41e-05		HDAC10, IL2RB, IL2RG, MYC, TOP1	5
Hematological Disease	cutaneous lymphoma	cutaneous lymphoma	0.000185		BCL10, HDAC10, IL2RB, IL2RG, REL	5
Hematological Disease	CD25 positive cutaneous T-cell lymphoma	persistent CD25 positive cutaneous T-cell lymphoma	0.000286		IL2RB, IL2RG	2
Hematological Disease	CD25 positive cutaneous T-cell lymphoma	recurrent CD25 positive cutaneous T-cell lymphoma	0.000286		IL2RB, IL2RG	2
Hematological Disease	T-cell non-Hodgkin's disease	T-cell non-Hodgkin's disease	0.00088		BCL10, EZH2, HDAC10, IL2RB, IL2RG, MYC, RAD52, REL	8
Hematological Disease	induction	induction of lymphoma	0.000942		MYC, REL	2
Hematological Disease	cutaneous T-cell lymphoma	cutaneous T-cell lymphoma	0.000981		HDAC10, IL2RB, IL2RG, REL	4
Hematological Disease	sezary syndrome	sezary syndrome	0.00121		BCL10, HDAC10, IL2RB, IL2RG, MYC	5
Hematological Disease	germinal center B-cell-like diffuse large B-cell lymphoma	germinal center B-cell-like diffuse large B-cell lymphoma	0.00331		EZH2, MYC	2
Hematological Disease	lack	lack of natural killer cells	0.00331		IL2RB, IL2RG	2
Hematological Disease	development	development of T-cell non-Hodgkin lymphoma	0.00698		MYC, RAD52	2
Hematological Disease	chronic monocytic leukemia	chronic monocytic leukemia	0.00983		CSF1R	1
Hematological Disease	combined deficiency of factor V and factor VIII type 2	combined deficiency of factor V and factor VIII type 2	0.00983		MCFD2	1
Hematological Disease	heme oxygenase-1 deficiency	heme oxygenase-1 deficiency	0.00983		HMOX1	1
Hematological Disease	lung mucosa associated lymphoid tissue lymphoma	lung mucosa associated lymphoid tissue lymphoma	0.00983		BCL10	1
Hematological Disease	maintenance	maintenance of lymphosarcoma	0.00983		MYC	1
Hematological Disease	mucosa associated lymphoid tissue lymphoma of skin	mucosa associated lymphoid tissue lymphoma of skin	0.00983		BCL10	1
Hematological Disease	progression	progression of T-cell non-Hodgkin lymphoma	0.00983		MYC	1
Hematological System Development and Function	adhesion	adhesion of immune cells	1.62e-06	2.069	ADAM17, ADGRE5, CCL5, CD300LD, CD38, FCGR1A, MAEA, MARCO, MSN, MSR1, MYC, NEDD9, NTN1, PLAUR, REL, Wfdc17	16
Hematological System Development and Function	adhesion	adhesion of leukocyte cell lines	0.00143		MYC, PLAUR, Wfdc17	3
Hematological System Development and Function	adhesion	adhesion of B-lymphocyte derived cell lines	0.00498		MYC, PLAUR	2
Hematological System Development and Function	adhesion	adhesion of erythroblasts	0.00983		MAEA	1
Hematological System Development and Function	phagocytosis	phagocytosis of T lymphocytes	4.2e-06	2	HMOX1, MSR1, PLAUR, TIMD4	4
Hematological System Development and Function	phagocytosis	phagocytosis of thymocytes	0.000145		HMOX1, MSR1, PLAUR	3
Hematological System Development and Function	phagocytosis	phagocytosis by macrophages	0.000725	2.395	CD38, FCGR1A, HMOX1, MARCO, PLAUR, TIMD4	6
Hematological System Development and Function	phagocytosis	phagocytosis of antigen-specific T cells	0.00983		TIMD4	1
Hematological System Development and Function	function	function of macrophages	4.25e-06		CCL5, CSF1R, CYBB, FCGR1A, IRAK4, MARCO, MSR1, PLAUR, REL, TIA1, TIMD4	11
Hematological System Development and Function	function	function of myeloid cells	1.51e-05		CCL5, CSF1R, CYBB, FCGR1A, IL2RG, IRAK4, MARCO, MSR1, PLAUR, REL, TIA1, TIMD4	12
Hematological System Development and Function	function	function of follicular B lymphocytes	0.00331		BCL10, NEDD9	2
Hematological System Development and Function	function	function of basophils	0.00983		IL2RG	1
Hematological System Development and Function	proliferation	proliferation of T lymphocytes	8.47e-05	0.824	ACPP, BCL10, Bhlhe41, CCL5, CD38, CDC25A, CREB1, HMOX1, Ifnz (includes others), IL2RB, IL2RG, IRAK4, MAP2K6, MYC, PRKACA, REL, TIMD4, VSIG4, ZBTB16	19
Hematological System Development and Function	proliferation	proliferation of mononuclear leukocytes	0.000194	0.749	ACPP, BCL10, Bhlhe41, CCL5, CD38, CDC25A, CREB1, CSF1R, HMOX1, Ifnz (includes others), IL2RB, IL2RG, IRAK4, LGALS4, MAP2K6, MYC, PRKACA, REL, TIMD4, VSIG4, ZBTB16	21
Hematological System Development and Function	proliferation	proliferation of leukocyte cell lines	0.00148	0.214	ACPP, CSF1R, EZH2, Ifnz (includes others), IL2RB, IL2RG, MYC, PIN1	8
Hematological System Development and Function	proliferation	proliferation of B lymphocytes	0.00168	0.582	BCL10, CD38, CREB1, Ifnz (includes others), IL2RB, IL2RG, IRAK4, MYC, REL, ZBTB16	10
Hematological System Development and Function	proliferation	proliferation of B-lymphocyte derived cell lines	0.00689	-0.338	Ifnz (includes others), IL2RB, IL2RG, MYC, PIN1	5
Hematological System Development and Function	quantity	quantity of leukocytes	0.000231	0.485	ADAM17, ADGRE5, BCL10, Bhlhe41, CCL5, CD38, CREB1, CSF1R, CYBB, FCGR1A, HMOX1, IFI30, Ifnz (includes others), IL2RB, IL2RG, MAEA, MYC, NEDD9, RAC3, RAD52, REL, TIA1, TIMD4, VSIG4, ZBTB16	25
Hematological System Development and Function	quantity	quantity of myeloid cells	0.000952	-1.803	ADAM17, ADGRE5, Bhlhe41, CSF1R, CYBB, FCGR1A, IL2RB, IL2RG, MYC, REL, TIA1, ZBTB16	12
Hematological System Development and Function	quantity	quantity of granulocytes	0.00106	-1.728	ADAM17, ADGRE5, Bhlhe41, CSF1R, CYBB, FCGR1A, IL2RB, IL2RG, REL, TIA1, ZBTB16	11
Hematological System Development and Function	quantity	quantity of lymphocytes	0.00703	1.186	BCL10, Bhlhe41, CCL5, CD38, CREB1, CSF1R, FCGR1A, IFI30, Ifnz (includes others), IL2RB, IL2RG, MYC, NEDD9, RAC3, REL, TIMD4, VSIG4	17
Hematological System Development and Function	quantity	quantity of intraepithelial T lymphocytes	0.00809		IL2RB, IL2RG	2
Hematological System Development and Function	abnormal quantity	abnormal quantity of leukocytes	0.000369		Bhlhe41, CSF1R, HMOX1, IL2RG, NEDD9, REL	6
Hematological System Development and Function	abnormal quantity	abnormal quantity of lymphocytes	0.00637		Bhlhe41, IL2RG, NEDD9, REL	4
Hematological System Development and Function	engulfment	engulfment of myeloid cells	0.00071	2.581	CD38, FCGR1A, HMOX1, MARCO, MSR1, PLAUR, TIMD4	7
Hematological System Development and Function	chemotaxis	chemotaxis of antigen presenting cells	0.000739	1.919	CCL5, CD38, CSF1R, CYBB, Ear2 (includes others), MARCO, REL	7
Hematological System Development and Function	chemotaxis	chemotaxis of basophils	0.00259		CCL5, PLAUR	2
Hematological System Development and Function	chemotaxis	chemotaxis of dendritic cells	0.00427		CCL5, CD38, Ear2 (includes others), MARCO	4
Hematological System Development and Function	chemotaxis	chemotaxis of leukocytes	0.00539	2.551	ADAM17, CCL5, CD38, CSF1R, CYBB, Ear2 (includes others), MARCO, NEDD9, PLAUR, REL	10
Hematological System Development and Function	chemotaxis	chemotaxis of peripheral blood monocytes	0.00809		CCL5, PLAUR	2
Hematological System Development and Function	chemotaxis	chemotaxis of microglia	0.00927		CSF1R, CYBB	2
Hematological System Development and Function	signaling	signaling of T lymphocytes	0.000805		IL2RB, IL2RG, MAP2K6	3
Hematological System Development and Function	cell viability	cell viability of leukocyte cell lines	0.000857		HMOX1, Ifnz (includes others), IL2RB, MYC, PRKACA	5
Hematological System Development and Function	cell viability	cell viability of B-lymphocyte derived cell lines	0.00304		Ifnz (includes others), IL2RB, MYC, PRKACA	4
Hematological System Development and Function	cell viability	cell viability of T lymphocytes	0.00557	2.225	BCL10, IL2RB, IL2RG, MYC, REL	5
Hematological System Development and Function	cell division	cell division of B lymphocytes	0.000942		CD38, ZBTB16	2
Hematological System Development and Function	activation	activation of blood cells	0.000959	2.459	BCL10, CCL5, CD163, CD300LD, CD38, CLIC1, CSF1R, CYBB, FCGR1A, HMOX1, HSPH1, IL2RB, IL2RG, IRAK4, LGALS4, MSR1, REL, SERPINE2, TIMD4	19
Hematological System Development and Function	activation	activation of leukocytes	0.00257	2.729	BCL10, CCL5, CD163, CD300LD, CD38, CSF1R, CYBB, FCGR1A, HMOX1, HSPH1, IL2RB, IL2RG, IRAK4, LGALS4, MSR1, REL, TIMD4	17
Hematological System Development and Function	binding	binding of macrophages	0.00125	1.966	FCGR1A, MARCO, MSN, MSR1	4
Hematological System Development and Function	binding	binding of professional phagocytic cells	0.0048	2.202	CCL5, FCGR1A, MARCO, MSN, MSR1	5
Hematological System Development and Function	binding	binding of leukocytes	0.00976	2.358	ADGRE5, CCL5, FCGR1A, MARCO, MSN, MSR1	6
Hematological System Development and Function	binding	binding of alveolar macrophages	0.00983		MARCO	1
Hematological System Development and Function	influx	influx of neutrophils	0.00125		ADAM17, MARCO, MSR1, PLAUR	4
Hematological System Development and Function	cell movement	cell movement of peripheral blood monocytes	0.00125		ADAM17, CCL5, PLAUR	3
Hematological System Development and Function	cell movement	cell movement of antigen presenting cells	0.00178	1.717	ADAM17, CCL5, CD38, CSF1R, CYBB, Ear2 (includes others), HMOX1, IRAK4, MARCO, NTN1, REL	11
Hematological System Development and Function	number	number of activated T lymphocyte	0.00143		BCL10, IL2RB, IL2RG	3
Hematological System Development and Function	differentiation	differentiation of mononuclear leukocytes	0.00201	0.933	ADAM17, BCL10, Bhlhe41, CD38, CSF1R, EZH2, HNF1A, IFI16, Ifnz (includes others), IL2RB, IL2RG, MYC, NCAPH2, REL, ZBTB16	15
Hematological System Development and Function	differentiation	differentiation of monocytes	0.00235		CSF1R, IFI16, Ifnz (includes others), MYC, REL	5
Hematological System Development and Function	differentiation	differentiation of leukocytes	0.00299	0.812	ADAM17, BCL10, Bhlhe41, CD38, CSF1R, EZH2, FCGR1A, HMOX1, HNF1A, IFI16, Ifnz (includes others), IL2RB, IL2RG, MYC, NCAPH2, REL, ZBTB16	17
Hematological System Development and Function	differentiation	differentiation of lymphocytes	0.00641	0.177	ADAM17, BCL10, Bhlhe41, CD38, EZH2, HNF1A, Ifnz (includes others), IL2RB, IL2RG, MYC, NCAPH2, REL, ZBTB16	13
Hematological System Development and Function	differentiation	differentiation of B lymphocytes	0.00888	-1.246	ADAM17, BCL10, CD38, Ifnz (includes others), IL2RB, IL2RG, MYC	7
Hematological System Development and Function	differentiation	differentiation of inflammatory dendritic cells	0.00983		CSF1R	1
Hematological System Development and Function	homing	homing of leukocytes	0.00304	2.551	ADAM17, CCL5, CD38, CSF1R, CYBB, Ear2 (includes others), MARCO, MYC, NEDD9, PLAUR, REL	11
Hematological System Development and Function	homeostasis	T cell homeostasis	0.0031	2.124	ADAM17, BCL10, Bhlhe41, CD38, CREB1, EZH2, HNF1A, IL2RB, IL2RG, MSR1, NCAPH2, RAD52, REL, ZBTB16	14
Hematological System Development and Function	migration	migration of peripheral blood monocytes	0.00411		ADAM17, CCL5	2
Hematological System Development and Function	migration	migration of macrophages	0.00907		CCL5, CSF1R, CYBB, NTN1	4
Hematological System Development and Function	development	development of leukocytes	0.00446	1.759	ADAM17, BCL10, Bhlhe41, CREB1, CSF1R, EZH2, HNF1A, Ifnz (includes others), IL2RB, IL2RG, MSR1, NCAPH2, RAD52, REL, ZBTB16	15
Hematological System Development and Function	development	development of blood cells	0.0053	1.759	ADAM17, BCL10, Bhlhe41, CREB1, CSF1R, EZH2, HNF1A, Ifnz (includes others), IL2RB, IL2RG, MAEA, MSR1, NCAPH2, RAD52, REL, ZBTB16	16
Hematological System Development and Function	development	T cell development	0.00616	1.897	ADAM17, BCL10, Bhlhe41, CREB1, EZH2, HNF1A, IL2RB, IL2RG, MSR1, NCAPH2, RAD52, REL, ZBTB16	13
Hematological System Development and Function	development	development of lymphocytes	0.00622	1.759	ADAM17, BCL10, Bhlhe41, CREB1, EZH2, HNF1A, Ifnz (includes others), IL2RB, IL2RG, MSR1, NCAPH2, RAD52, REL, ZBTB16	14
Hematological System Development and Function	development	development of hematopoietic system	0.00713	0.218	ADAM17, CREB1, Ifnz (includes others), IL2RB, IL2RG, MAEA, REL, SOX9	8
Hematological System Development and Function	response	response of lymphocytes	0.00504	1.134	CD38, HMOX1, HSD3B7, MSR1, PLAUR, REL, TIMD4	7
Hematological System Development and Function	cell survival	cell survival of gamma-delta T lymphocytes	0.00983		IL2RG	1
Hematological System Development and Function	cell survival	cell survival of natural killer T lymphocytes	0.00983		IL2RG	1
Hematological System Development and Function	cell survival	cell survival of regulatory T lymphocytes	0.00983		IL2RG	1
Hematological System Development and Function	chemoattraction	chemoattraction of memory T lymphocytes	0.00983		CCL5	1
Hematological System Development and Function	diapedesis	diapedesis of peripheral blood monocytes	0.00983		ADAM17	1
Hematological System Development and Function	efferocytosis	efferocytosis of thymocytes	0.00983		PLAUR	1
Hematological System Development and Function	gene amplification	gene amplification of B-lymphocyte derived cell lines	0.00983		MYC	1
Hematological System Development and Function	polyploidization	polyploidization of B-lymphocyte derived cell lines	0.00983		MYC	1
Hematopoiesis	engulfment	engulfment of thymocytes	3.86e-05	1.941	HMOX1, MSR1, PLAUR, TIMD4	4
Hematopoiesis	phagocytosis	phagocytosis of thymocytes	0.000145		HMOX1, MSR1, PLAUR	3
Hematopoiesis	development	development of lymphoid cells	0.00195		IL2RG, ZBTB16	2
Hematopoiesis	development	development of leukocytes	0.00446	1.759	ADAM17, BCL10, Bhlhe41, CREB1, CSF1R, EZH2, HNF1A, Ifnz (includes others), IL2RB, IL2RG, MSR1, NCAPH2, RAD52, REL, ZBTB16	15
Hematopoiesis	development	development of blood cells	0.0053	1.759	ADAM17, BCL10, Bhlhe41, CREB1, CSF1R, EZH2, HNF1A, Ifnz (includes others), IL2RB, IL2RG, MAEA, MSR1, NCAPH2, RAD52, REL, ZBTB16	16
Hematopoiesis	development	T cell development	0.00616	1.897	ADAM17, BCL10, Bhlhe41, CREB1, EZH2, HNF1A, IL2RB, IL2RG, MSR1, NCAPH2, RAD52, REL, ZBTB16	13
Hematopoiesis	development	development of lymphocytes	0.00622	1.759	ADAM17, BCL10, Bhlhe41, CREB1, EZH2, HNF1A, Ifnz (includes others), IL2RB, IL2RG, MSR1, NCAPH2, RAD52, REL, ZBTB16	14
Hematopoiesis	development	development of hematopoietic system	0.00713	0.218	ADAM17, CREB1, Ifnz (includes others), IL2RB, IL2RG, MAEA, REL, SOX9	8
Hematopoiesis	differentiation	differentiation of mononuclear leukocytes	0.00201	0.933	ADAM17, BCL10, Bhlhe41, CD38, CSF1R, EZH2, HNF1A, IFI16, Ifnz (includes others), IL2RB, IL2RG, MYC, NCAPH2, REL, ZBTB16	15
Hematopoiesis	differentiation	differentiation of monocytes	0.00235		CSF1R, IFI16, Ifnz (includes others), MYC, REL	5
Hematopoiesis	differentiation	differentiation of leukocytes	0.00299	0.812	ADAM17, BCL10, Bhlhe41, CD38, CSF1R, EZH2, FCGR1A, HMOX1, HNF1A, IFI16, Ifnz (includes others), IL2RB, IL2RG, MYC, NCAPH2, REL, ZBTB16	17
Hematopoiesis	differentiation	differentiation of lymphocytes	0.00641	0.177	ADAM17, BCL10, Bhlhe41, CD38, EZH2, HNF1A, Ifnz (includes others), IL2RB, IL2RG, MYC, NCAPH2, REL, ZBTB16	13
Hematopoiesis	differentiation	differentiation of B lymphocytes	0.00888	-1.246	ADAM17, BCL10, CD38, Ifnz (includes others), IL2RB, IL2RG, MYC	7
Hematopoiesis	differentiation	differentiation of colony forming unit fibroblasts	0.00983		CD38	1
Hematopoiesis	differentiation	differentiation of inflammatory dendritic cells	0.00983		CSF1R	1
Hematopoiesis	maturation	maturation of leukocytes	0.00352	1.042	ADAM17, CCL5, HMOX1, Ifnz (includes others), IRAK4, MAP2K6, MYC, ZBTB16	8
Hematopoiesis	maturation	maturation of dendritic cells	0.00578	0.234	CCL5, HMOX1, Ifnz (includes others), IRAK4, MAP2K6	5
Hematopoiesis	maturation	maturation of bone marrow-derived immature dendritic cells	0.00983		HMOX1	1
Hematopoiesis	adhesion	adhesion of erythroblasts	0.00983		MAEA	1
Hematopoiesis	efferocytosis	efferocytosis of thymocytes	0.00983		PLAUR	1
Hepatic System Disease	congenital bile acid synthesis defect type 1	congenital bile acid synthesis defect type 1	0.00983		HSD3B7	1
Hepatic System Disease	familial hepatic adenomas	familial hepatic adenomas	0.00983		HNF1A	1
Hepatic System Disease	tumorigenesis	delay in tumorigenesis of liver	0.00983		MYC	1
Hereditary Disorder	chronic granulomatous disease	chronic granulomatous disease	0.00259		CYBA, CYBB	2
Hereditary Disorder	Aicardi-Goutieres syndrome 1	Aicardi-Goutieres syndrome 1	0.00983		TREX1	1
Hereditary Disorder	IRAK4 deficiency	IRAK4 deficiency	0.00983		IRAK4	1
Hereditary Disorder	Weaver syndrome	Weaver syndrome	0.00983		EZH2	1
Hereditary Disorder	Welander distal myopathy	Welander distal myopathy	0.00983		TIA1	1
Hereditary Disorder	X-linked chronic granulomatous disease variant form	X-linked chronic granulomatous disease variant form	0.00983		CYBB	1
Hereditary Disorder	X-linked familial atypical mycobacteriosis type 2	X-linked familial atypical mycobacteriosis type 2	0.00983		CYBB	1
Hereditary Disorder	acampomelic campomelic dysplasia with autosomal sex reversal	acampomelic campomelic dysplasia with autosomal sex reversal	0.00983		SOX9	1
Hereditary Disorder	autosomal dominant Aicardi-Goutieres syndrome type 1	autosomal dominant Aicardi-Goutieres syndrome type 1	0.00983		TREX1	1
Hereditary Disorder	autosomal dominant Emery-Dreifuss muscular dystrophy type 7	autosomal dominant Emery-Dreifuss muscular dystrophy type 7	0.00983		TMEM43	1
Hereditary Disorder	campomelic dysplasia with autosomal sex reversal	campomelic dysplasia with autosomal sex reversal	0.00983		SOX9	1
Hereditary Disorder	cap myopathy 1	cap myopathy 1	0.00983		TPM3	1
Hereditary Disorder	chilblain lupus 1	chilblain lupus 1	0.00983		TREX1	1
Hereditary Disorder	combined deficiency of factor V and factor VIII type 2	combined deficiency of factor V and factor VIII type 2	0.00983		MCFD2	1
Hereditary Disorder	congenital bile acid synthesis defect type 1	congenital bile acid synthesis defect type 1	0.00983		HSD3B7	1
Hereditary Disorder	cytochrome B-negative autosomal recessive chronic granulomatous disease	cytochrome B-negative autosomal recessive chronic granulomatous disease	0.00983		CYBA	1
Hereditary Disorder	ethylmalonic encephalopathy	ethylmalonic encephalopathy	0.00983		ETHE1	1
Hereditary Disorder	familial hepatic adenomas	familial hepatic adenomas	0.00983		HNF1A	1
Hereditary Disorder	familial progressive subcortical gliosis	familial progressive subcortical gliosis	0.00983		CSF1R	1
Hereditary Disorder	heme oxygenase-1 deficiency	heme oxygenase-1 deficiency	0.00983		HMOX1	1
Hereditary Disorder	macrocephaly, macrosomia, facial dysmorphism syndrome	macrocephaly, macrosomia, facial dysmorphism syndrome	0.00983		RNF135	1
Hereditary Disorder	maturity onset diabetes of the young type III	maturity onset diabetes of the young type III	0.00983		HNF1A	1
Hereditary Disorder	mosaic X-linked chronic granulomatous disease	mosaic X-linked chronic granulomatous disease	0.00983		CYBB	1
Hereditary Disorder	musculocontractural Ehlers-Danlos syndrome type 2	musculocontractural Ehlers-Danlos syndrome type 2	0.00983		DSE	1
Hereditary Disorder	palmoplantar hyperkeratosis and true hermaphroditism	palmoplantar hyperkeratosis and true hermaphroditism	0.00983		RSPO1	1
Hereditary Disorder	palmoplantar hyperkeratosis with squamous cell carcinoma of skin and sex reversal	palmoplantar hyperkeratosis with squamous cell carcinoma of skin and sex reversal	0.00983		RSPO1	1
Hereditary Disorder	peroxisome biogenesis disorder 13a (zellweger)	peroxisome biogenesis disorder 13a (zellweger)	0.00983		PEX14	1
Humoral Immune Response	cell division	cell division of B lymphocytes	0.000942		CD38, ZBTB16	2
Humoral Immune Response	S phase	S phase of B lymphocytes	0.0014		MYC, REL	2
Humoral Immune Response	proliferation	proliferation of B lymphocytes	0.00168	0.582	BCL10, CD38, CREB1, Ifnz (includes others), IL2RB, IL2RG, IRAK4, MYC, REL, ZBTB16	10
Humoral Immune Response	production	production of antibody	0.00308	-0.563	BCL10, FCGR1A, Ifnz (includes others), IL2RB, IL2RG, MARCO, MSR1, REL, TIMD4, TREX1	10
Humoral Immune Response	function	function of follicular B lymphocytes	0.00331		BCL10, NEDD9	2
Humoral Immune Response	quantity	quantity of immunoglobulin	0.00681	-0.827	BCL10, FCGR1A, IL2RB, IL2RG, MARCO, MSR1, REL, TIMD4, TREX1	9
Humoral Immune Response	immune response	immune response of lymphoma cell lines	0.00809		FCGR1A, MYC	2
Humoral Immune Response	differentiation	differentiation of B lymphocytes	0.00888	-1.246	ADAM17, BCL10, CD38, Ifnz (includes others), IL2RB, IL2RG, MYC	7
Hypersensitivity Response	chemotaxis	chemotaxis of basophils	0.00259		CCL5, PLAUR	2
Hypersensitivity Response	function	function of basophils	0.00983		IL2RG	1
Immune Cell Trafficking	adhesion	adhesion of immune cells	1.62e-06	2.069	ADAM17, ADGRE5, CCL5, CD300LD, CD38, FCGR1A, MAEA, MARCO, MSN, MSR1, MYC, NEDD9, NTN1, PLAUR, REL, Wfdc17	16
Immune Cell Trafficking	adhesion	adhesion of leukocyte cell lines	0.00143		MYC, PLAUR, Wfdc17	3
Immune Cell Trafficking	adhesion	adhesion of B-lymphocyte derived cell lines	0.00498		MYC, PLAUR	2
Immune Cell Trafficking	chemotaxis	chemotaxis of antigen presenting cells	0.000739	1.919	CCL5, CD38, CSF1R, CYBB, Ear2 (includes others), MARCO, REL	7
Immune Cell Trafficking	chemotaxis	chemotaxis of basophils	0.00259		CCL5, PLAUR	2
Immune Cell Trafficking	chemotaxis	chemotaxis of dendritic cells	0.00427		CCL5, CD38, Ear2 (includes others), MARCO	4
Immune Cell Trafficking	chemotaxis	chemotaxis of leukocytes	0.00539	2.551	ADAM17, CCL5, CD38, CSF1R, CYBB, Ear2 (includes others), MARCO, NEDD9, PLAUR, REL	10
Immune Cell Trafficking	chemotaxis	chemotaxis of peripheral blood monocytes	0.00809		CCL5, PLAUR	2
Immune Cell Trafficking	chemotaxis	chemotaxis of microglia	0.00927		CSF1R, CYBB	2
Immune Cell Trafficking	binding	binding of macrophages	0.00125	1.966	FCGR1A, MARCO, MSN, MSR1	4
Immune Cell Trafficking	binding	binding of alveolar macrophages	0.00983		MARCO	1
Immune Cell Trafficking	influx	influx of neutrophils	0.00125		ADAM17, MARCO, MSR1, PLAUR	4
Immune Cell Trafficking	cell movement	cell movement of peripheral blood monocytes	0.00125		ADAM17, CCL5, PLAUR	3
Immune Cell Trafficking	cell movement	cell movement of antigen presenting cells	0.00178	1.717	ADAM17, CCL5, CD38, CSF1R, CYBB, Ear2 (includes others), HMOX1, IRAK4, MARCO, NTN1, REL	11
Immune Cell Trafficking	activation	activation of leukocytes	0.00257	2.729	BCL10, CCL5, CD163, CD300LD, CD38, CSF1R, CYBB, FCGR1A, HMOX1, HSPH1, IL2RB, IL2RG, IRAK4, LGALS4, MSR1, REL, TIMD4	17
Immune Cell Trafficking	homing	homing of leukocytes	0.00304	2.551	ADAM17, CCL5, CD38, CSF1R, CYBB, Ear2 (includes others), MARCO, MYC, NEDD9, PLAUR, REL	11
Immune Cell Trafficking	migration	migration of peripheral blood monocytes	0.00411		ADAM17, CCL5	2
Immune Cell Trafficking	migration	migration of macrophages	0.00907		CCL5, CSF1R, CYBB, NTN1	4
Immune Cell Trafficking	attraction	attraction of peripheral blood lymphocytes	0.00983		CCL5	1
Immune Cell Trafficking	chemoattraction	chemoattraction of memory T lymphocytes	0.00983		CCL5	1
Immune Cell Trafficking	diapedesis	diapedesis of peripheral blood monocytes	0.00983		ADAM17	1
Immunological Disease	non-Hodgkin's disease	recurrent non-Hodgkin's disease	1.41e-05		HDAC10, IL2RB, IL2RG, MYC, TOP1	5
Immunological Disease	cutaneous lymphoma	cutaneous lymphoma	0.000185		BCL10, HDAC10, IL2RB, IL2RG, REL	5
Immunological Disease	CD25 positive cutaneous T-cell lymphoma	persistent CD25 positive cutaneous T-cell lymphoma	0.000286		IL2RB, IL2RG	2
Immunological Disease	CD25 positive cutaneous T-cell lymphoma	recurrent CD25 positive cutaneous T-cell lymphoma	0.000286		IL2RB, IL2RG	2
Immunological Disease	primary immunodeficiency disorder	primary immunodeficiency disorder	0.000459		CYBA, CYBB, FCGR1A, IL2RB, IL2RG, OAS1	6
Immunological Disease	immunodeficiency	immunodeficiency	0.000513		C1QB, CYBA, CYBB, FCGR1A, IL2RB, IL2RG, IRAK4, OAS1	8
Immunological Disease	T-cell non-Hodgkin's disease	T-cell non-Hodgkin's disease	0.00088		BCL10, EZH2, HDAC10, IL2RB, IL2RG, MYC, RAD52, REL	8
Immunological Disease	induction	induction of lymphoma	0.000942		MYC, REL	2
Immunological Disease	cutaneous T-cell lymphoma	cutaneous T-cell lymphoma	0.000981		HDAC10, IL2RB, IL2RG, REL	4
Immunological Disease	sezary syndrome	sezary syndrome	0.00121		BCL10, HDAC10, IL2RB, IL2RG, MYC	5
Immunological Disease	chronic granulomatous disease	chronic granulomatous disease	0.00259		CYBA, CYBB	2
Immunological Disease	germinal center B-cell-like diffuse large B-cell lymphoma	germinal center B-cell-like diffuse large B-cell lymphoma	0.00331		EZH2, MYC	2
Immunological Disease	lack	lack of natural killer cells	0.00331		IL2RB, IL2RG	2
Immunological Disease	insulin-dependent diabetes mellitus	insulin-dependent diabetes mellitus	0.00383		CCL5, CD38, CYBB, FCGR1A, FXYD5, HNF1A, IFI16, IL2RB, LIN9, OAS1, PILRB, REL	12
Immunological Disease	hypoplasia	hypoplasia of thymus cortex	0.00498		IL2RG, TREX1	2
Immunological Disease	development	development of T-cell non-Hodgkin lymphoma	0.00698		MYC, RAD52	2
Immunological Disease	Wiskott-Aldrich syndrome	Wiskott-Aldrich syndrome	0.00809		FCGR1A, OAS1	2
Immunological Disease	IRAK4 deficiency	IRAK4 deficiency	0.00983		IRAK4	1
Immunological Disease	X-linked chronic granulomatous disease variant form	X-linked chronic granulomatous disease variant form	0.00983		CYBB	1
Immunological Disease	chilblain lupus 1	chilblain lupus 1	0.00983		TREX1	1
Immunological Disease	chronic monocytic leukemia	chronic monocytic leukemia	0.00983		CSF1R	1
Immunological Disease	cytochrome B-negative autosomal recessive chronic granulomatous disease	cytochrome B-negative autosomal recessive chronic granulomatous disease	0.00983		CYBA	1
Immunological Disease	diameter	diameter of granuloma	0.00983		MSR1	1
Immunological Disease	insulin-dependent diabetes mellitus type 20	insulin-dependent diabetes mellitus type 20	0.00983		HNF1A	1
Immunological Disease	lung mucosa associated lymphoid tissue lymphoma	lung mucosa associated lymphoid tissue lymphoma	0.00983		BCL10	1
Immunological Disease	maintenance	maintenance of lymphosarcoma	0.00983		MYC	1
Immunological Disease	malignant histiocytosis	malignant histiocytosis	0.00983		CSF1R	1
Immunological Disease	mosaic X-linked chronic granulomatous disease	mosaic X-linked chronic granulomatous disease	0.00983		CYBB	1
Immunological Disease	mucosa associated lymphoid tissue lymphoma of skin	mucosa associated lymphoid tissue lymphoma of skin	0.00983		BCL10	1
Immunological Disease	progression	progression of T-cell non-Hodgkin lymphoma	0.00983		MYC	1
Infectious Diseases	infection	Bacterial Infections	1.14e-05	-2.657	ADAM17, ADGRE5, BCL10, C1QB, CYBB, FCGR1A, IFI30, IL2RB, IL2RG, IRAK4, MARCO, MSR1, PILRB, PLAUR, REL, VSIG4	16
Infectious Diseases	infection	infection of mammalia	4.71e-05	-3.084	ADGRE5, BCL10, CYBB, FCGR1A, HMOX1, IFI30, IL2RG, IRAK4, MARCO, MSR1, PILRB, PLAUR, REL, VSIG4	14
Infectious Diseases	lepromatous leprosy	lepromatous leprosy	0.000513		IL2RB, IL2RG, MARCO, MSR1	4
Infectious Diseases	X-linked familial atypical mycobacteriosis type 2	X-linked familial atypical mycobacteriosis type 2	0.00983		CYBB	1
Inflammatory Disease	chronic granulomatous disease	chronic granulomatous disease	0.00259		CYBA, CYBB	2
Inflammatory Disease	dermatitis	Dermatitis	0.00337	-1.217	ADAM17, CCL5, CDC25A, ELOVL3, HDAC10, IFI30, IL2RB, IL2RG, MSN, REL, TPM3, TREX1	12
Inflammatory Disease	X-linked chronic granulomatous disease variant form	X-linked chronic granulomatous disease variant form	0.00983		CYBB	1
Inflammatory Disease	chilblain lupus 1	chilblain lupus 1	0.00983		TREX1	1
Inflammatory Disease	cytochrome B-negative autosomal recessive chronic granulomatous disease	cytochrome B-negative autosomal recessive chronic granulomatous disease	0.00983		CYBA	1
Inflammatory Disease	mosaic X-linked chronic granulomatous disease	mosaic X-linked chronic granulomatous disease	0.00983		CYBB	1
Inflammatory Response	phagocytosis	phagocytosis of T lymphocytes	4.2e-06	2	HMOX1, MSR1, PLAUR, TIMD4	4
Inflammatory Response	phagocytosis	phagocytosis of thymocytes	0.000145		HMOX1, MSR1, PLAUR	3
Inflammatory Response	phagocytosis	phagocytosis	0.000501	2.301	CD38, CYBA, FCGR1A, HDAC10, HMOX1, MARCO, MSN, MSR1, MYC, PLAUR, TIMD4	11
Inflammatory Response	phagocytosis	phagocytosis of leukocytes	0.000656	2.586	CD38, FCGR1A, HMOX1, MARCO, MSR1, PLAUR, TIMD4	7
Inflammatory Response	phagocytosis	phagocytosis by macrophages	0.000725	2.395	CD38, FCGR1A, HMOX1, MARCO, PLAUR, TIMD4	6
Inflammatory Response	phagocytosis	phagocytosis of tumor cell lines	0.000807		FCGR1A, HMOX1, MARCO, MYC, TIMD4	5
Inflammatory Response	phagocytosis	phagocytosis of cells	0.00305	2.301	CD38, CYBA, FCGR1A, HMOX1, MARCO, MSR1, MYC, PLAUR, TIMD4	9
Inflammatory Response	phagocytosis	phagocytosis of macrophage cancer cell lines	0.00594		MARCO, MYC	2
Inflammatory Response	phagocytosis	phagocytosis of antigen-specific T cells	0.00983		TIMD4	1
Inflammatory Response	phagocytosis	phagocytosis of heart cells	0.00983		PLAUR	1
Inflammatory Response	inflammatory response	inflammatory response	0.00033	1.03	ADAM17, ADGRE5, CCL5, CD163, CD38, CSF1R, Ctla2a/Ctla2b, CYBA, CYBB, Ear2 (includes others), FCGR1A, HMOX1, MARCO, MSR1, NEDD9, NTN1, PLAUR, REL, TIMD4, TREX1, ZBTB16	21
Inflammatory Response	immune response	immune response of antigen presenting cells	0.00059	2.386	CD38, CD68, FCGR1A, HMOX1, MARCO, NTN1, PLAUR, TIMD4	8
Inflammatory Response	immune response	immune response of macrophages	0.00071	2.391	CD38, FCGR1A, HMOX1, MARCO, NTN1, PLAUR, TIMD4	7
Inflammatory Response	immune response	immune response of leukocytes	0.00072	2.206	CD38, CD68, FCGR1A, HMOX1, MARCO, MSR1, NTN1, PLAUR, REL, TIMD4, TREX1	11
Inflammatory Response	immune response	immune response of tumor cell lines	0.00381		CD38, FCGR1A, HMOX1, MARCO, MYC, TIMD4	6
Inflammatory Response	immune response	immune response of dendritic cells	0.00706		CD68, FCGR1A, HMOX1	3
Inflammatory Response	immune response	immune response of lymphoma cell lines	0.00809		FCGR1A, MYC	2
Inflammatory Response	immune response	immune response of T lymphocytes	0.00868	2.236	HMOX1, MSR1, PLAUR, REL, TIMD4	5
Inflammatory Response	chemotaxis	chemotaxis of antigen presenting cells	0.000739	1.919	CCL5, CD38, CSF1R, CYBB, Ear2 (includes others), MARCO, REL	7
Inflammatory Response	chemotaxis	chemotaxis of basophils	0.00259		CCL5, PLAUR	2
Inflammatory Response	chemotaxis	chemotaxis of dendritic cells	0.00427		CCL5, CD38, Ear2 (includes others), MARCO	4
Inflammatory Response	chemotaxis	chemotaxis of leukocytes	0.00539	2.551	ADAM17, CCL5, CD38, CSF1R, CYBB, Ear2 (includes others), MARCO, NEDD9, PLAUR, REL	10
Inflammatory Response	chemotaxis	chemotaxis of peripheral blood monocytes	0.00809		CCL5, PLAUR	2
Inflammatory Response	chemotaxis	chemotaxis of microglia	0.00927		CSF1R, CYBB	2
Inflammatory Response	binding	binding of macrophages	0.00125	1.966	FCGR1A, MARCO, MSN, MSR1	4
Inflammatory Response	binding	binding of professional phagocytic cells	0.0048	2.202	CCL5, FCGR1A, MARCO, MSN, MSR1	5
Inflammatory Response	binding	binding of alveolar macrophages	0.00983		MARCO	1
Inflammatory Response	influx	influx of neutrophils	0.00125		ADAM17, MARCO, MSR1, PLAUR	4
Inflammatory Response	cell movement	cell movement of peripheral blood monocytes	0.00125		ADAM17, CCL5, PLAUR	3
Inflammatory Response	response	response of phagocytes	0.00206	2.568	CCL5, CD38, FCGR1A, HMOX1, MARCO, NTN1, PLAUR, TIMD4	8
Inflammatory Response	activation	activation of leukocytes	0.00257	2.729	BCL10, CCL5, CD163, CD300LD, CD38, CSF1R, CYBB, FCGR1A, HMOX1, HSPH1, IL2RB, IL2RG, IRAK4, LGALS4, MSR1, REL, TIMD4	17
Inflammatory Response	dermatitis	Dermatitis	0.00337	-1.217	ADAM17, CCL5, CDC25A, ELOVL3, HDAC10, IFI30, IL2RB, IL2RG, MSN, REL, TPM3, TREX1	12
Inflammatory Response	migration	migration of peripheral blood monocytes	0.00411		ADAM17, CCL5	2
Inflammatory Response	migration	migration of macrophages	0.00907		CCL5, CSF1R, CYBB, NTN1	4
Inflammatory Response	memory immune response	memory immune response	0.00698		FCGR1A, Ifnz (includes others)	2
Inflammatory Response	accumulation	accumulation of autophagosomes	0.00809		CD38, HDAC10	2
Inflammatory Response	Th17 immune response	Th17 immune response of splenocytes	0.00983		REL	1
Inflammatory Response	antigen presentation	antigen presentation of macrophages	0.00983		FCGR1A	1
Inflammatory Response	chemoattraction	chemoattraction of memory T lymphocytes	0.00983		CCL5	1
Inflammatory Response	diapedesis	diapedesis of peripheral blood monocytes	0.00983		ADAM17	1
Inflammatory Response	efferocytosis	efferocytosis of thymocytes	0.00983		PLAUR	1
Inflammatory Response	function	function of basophils	0.00983		IL2RG	1
Inflammatory Response	inflammation	inflammation of tongue	0.00983		TREX1	1
Lipid Metabolism	deposition	deposition of cholesterol	0.0014		MARCO, MSR1	2
Lipid Metabolism	hydrolysis	hydrolysis of retinyl palmitate	0.00983		Ces1e	1
Lipid Metabolism	incorporation	incorporation of octanoic acid	0.00983		MYC	1
Lipid Metabolism	production	production of vitamin A	0.00983		ISX	1
Lymphoid Tissue Structure and Development	morphology	morphology of spleen component	0.00108		IL2RB, IL2RG, MARCO, MSR1, TREX1	5
Lymphoid Tissue Structure and Development	abnormal morphology	abnormal morphology of marginal zone of spleen	0.00162		MARCO, MSR1, TREX1	3
Lymphoid Tissue Structure and Development	abnormal morphology	abnormal morphology of enlarged lymph node	0.00224		HMOX1, IL2RB, MYC, REL, TREX1	5
Lymphoid Tissue Structure and Development	abnormal morphology	abnormal morphology of spleen	0.00355		CSF1R, HMOX1, IL2RB, IL2RG, MARCO, MSR1, MYC, REL, TREX1	9
Lymphoid Tissue Structure and Development	abnormal morphology	abnormal morphology of lymph node	0.00536		HMOX1, IL2RB, IL2RG, MYC, REL, TREX1	6
Lymphoid Tissue Structure and Development	abnormal morphology	abnormal morphology of enlarged spleen	0.00952		HMOX1, IL2RB, IL2RG, MYC, REL, TREX1	6
Lymphoid Tissue Structure and Development	development	development of lymphoid cells	0.00195		IL2RG, ZBTB16	2
Lymphoid Tissue Structure and Development	development	development of leukocytes	0.00446	1.759	ADAM17, BCL10, Bhlhe41, CREB1, CSF1R, EZH2, HNF1A, Ifnz (includes others), IL2RB, IL2RG, MSR1, NCAPH2, RAD52, REL, ZBTB16	15
Lymphoid Tissue Structure and Development	development	T cell development	0.00616	1.897	ADAM17, BCL10, Bhlhe41, CREB1, EZH2, HNF1A, IL2RB, IL2RG, MSR1, NCAPH2, RAD52, REL, ZBTB16	13
Lymphoid Tissue Structure and Development	development	development of lymphocytes	0.00622	1.759	ADAM17, BCL10, Bhlhe41, CREB1, EZH2, HNF1A, Ifnz (includes others), IL2RB, IL2RG, MSR1, NCAPH2, RAD52, REL, ZBTB16	14
Lymphoid Tissue Structure and Development	splenic cell ratio	abnormal splenic cell ratio	0.00485		HMOX1, IL2RG, REL	3
Lymphoid Tissue Structure and Development	flow	flow of lymphatic fluid	0.00983		MYC	1
Metabolic Disease	insulin-dependent diabetes mellitus	insulin-dependent diabetes mellitus	0.00383		CCL5, CD38, CYBB, FCGR1A, FXYD5, HNF1A, IFI16, IL2RB, LIN9, OAS1, PILRB, REL	12
Metabolic Disease	congenital bile acid synthesis defect type 1	congenital bile acid synthesis defect type 1	0.00983		HSD3B7	1
Metabolic Disease	heme oxygenase-1 deficiency	heme oxygenase-1 deficiency	0.00983		HMOX1	1
Metabolic Disease	hyperthyroidism	primary hyperthyroidism	0.00983		CREB1	1
Metabolic Disease	insulin-dependent diabetes mellitus type 20	insulin-dependent diabetes mellitus type 20	0.00983		HNF1A	1
Metabolic Disease	maturity onset diabetes of the young type III	maturity onset diabetes of the young type III	0.00983		HNF1A	1
Metabolic Disease	musculocontractural Ehlers-Danlos syndrome type 2	musculocontractural Ehlers-Danlos syndrome type 2	0.00983		DSE	1
Metabolic Disease	peroxisome biogenesis disorder 13a (zellweger)	peroxisome biogenesis disorder 13a (zellweger)	0.00983		PEX14	1
Molecular Transport	deposition	deposition of cholesterol	0.0014		MARCO, MSR1	2
Molecular Transport	entrance	entrance of DNA	0.00983		MYC	1
Molecular Transport	influx	influx of D-pantothenic acid	0.00983		SLC5A6	1
Molecular Transport	influx	influx of biotin	0.00983		SLC5A6	1
Molecular Transport	influx	influx of thioctic acid	0.00983		SLC5A6	1
Nervous System Development and Function	survival	survival of spiral ganglion cells	0.000569		CREB1, PRKACA	2
Nervous System Development and Function	chemotaxis	chemotaxis of microglia	0.00927		CSF1R, CYBB	2
Nervous System Development and Function	development	development of dorsal lateral geniculate nucleus	0.00983		CREB1	1
Nervous System Development and Function	distribution	distribution of cortical neurons	0.00983		NTN1	1
Nervous System Development and Function	integration	integration of sensorimotor cortex	0.00983		SERPINE2	1
Nervous System Development and Function	long term depression	long term depression of Schaffer collateral neurons	0.00983		REL	1
Nervous System Development and Function	long-term potentiation	long-term potentiation of sensory neurons	0.00983		CREB1	1
Nervous System Development and Function	modulation	modulation of septal nucleus	0.00983		UCN3	1
Nervous System Development and Function	modulation	modulation of ventromedial nucleus of hypothalamus	0.00983		UCN3	1
Nervous System Development and Function	outgrowth	outgrowth of precerebellar neuron	0.00983		NTN1	1
Neurological Disease	Aicardi-Goutieres syndrome 1	Aicardi-Goutieres syndrome 1	0.00983		TREX1	1
Neurological Disease	autosomal dominant Aicardi-Goutieres syndrome type 1	autosomal dominant Aicardi-Goutieres syndrome type 1	0.00983		TREX1	1
Neurological Disease	classical glioblastoma	classical glioblastoma	0.00983		ADGRE5	1
Neurological Disease	ethylmalonic encephalopathy	ethylmalonic encephalopathy	0.00983		ETHE1	1
Neurological Disease	familial progressive subcortical gliosis	familial progressive subcortical gliosis	0.00983		CSF1R	1
Neurological Disease	neurogenic atrophy	neurogenic atrophy of myofiber	0.00983		SERPINE2	1
Nucleic Acid Metabolism	phosphorylation	phosphorylation of dUMP	0.00983		CMPK2	1
Nucleic Acid Metabolism	phosphorylation	phosphorylation of floxuridine	0.00983		CMPK2	1
Nutritional Disease	anorexia-cachexia syndrome	anorexia-cachexia syndrome	0.00983		MYC	1
Nutritional Disease	wasting	progressive wasting	0.00983		HNF1A	1
Organ Development	growth	growth of mammary gland	0.000758		CDC25A, CSF1R, Eda, EZH2, PIN1	5
Organ Development	development	development of lymphoid cells	0.00195		IL2RG, ZBTB16	2
Organ Development	development	development of dorsal lateral geniculate nucleus	0.00983		CREB1	1
Organ Development	formation	formation of mammary gland	0.00708		CDC25A, CREB1, CSF1R, Eda, EZH2, NTN1, PIN1	7
Organ Development	formation	formation of posterior semicircular canal	0.00983		NTN1	1
Organ Development	formation	formation of superior semicircular canal	0.00983		NTN1	1
Organ Development	differentiation	initiation of differentiation of epidermal cells	0.00983		MYC	1
Organ Development	expansion	expansion of myoepithelial cells	0.00983		PIN1	1
Organ Development	expansion	expansion of primordial germ cells	0.00983		PIN1	1
Organ Development	maturation	maturation of Paneth cells	0.00983		CSF1R	1
Organ Development	maturation	maturation of myoblasts	0.00983		HMOX1	1
Organ Development	outgrowth	outgrowth of precerebellar neuron	0.00983		NTN1	1
Organ Morphology	morphology	morphology of spleen component	0.00108		IL2RB, IL2RG, MARCO, MSR1, TREX1	5
Organ Morphology	morphology	morphology of hair follicle	0.00157		ADAM17, ELOVL3, MYC, REL	4
Organ Morphology	abnormal morphology	abnormal morphology of marginal zone of spleen	0.00162		MARCO, MSR1, TREX1	3
Organ Morphology	abnormal morphology	abnormal morphology of enlarged lymph node	0.00224		HMOX1, IL2RB, MYC, REL, TREX1	5
Organ Morphology	abnormal morphology	abnormal morphology of spleen	0.00355		CSF1R, HMOX1, IL2RB, IL2RG, MARCO, MSR1, MYC, REL, TREX1	9
Organ Morphology	abnormal morphology	abnormal morphology of lymph node	0.00536		HMOX1, IL2RB, IL2RG, MYC, REL, TREX1	6
Organ Morphology	abnormal morphology	abnormal morphology of endometrium	0.00809		CENPB, IL2RB	2
Organ Morphology	abnormal morphology	abnormal morphology of decidua basalis	0.00927		IL2RB, IL2RG	2
Organ Morphology	abnormal morphology	abnormal morphology of enlarged spleen	0.00952		HMOX1, IL2RB, IL2RG, MYC, REL, TREX1	6
Organ Morphology	quantity	quantity of hair	0.00331		ELOVL3, MYC	2
Organ Morphology	quantity	quantity of secretory structure	0.00712	1.698	CSF1R, Eda, HNF1A, NTN1, SOX9, WDR77	6
Organ Morphology	splenic cell ratio	abnormal splenic cell ratio	0.00485		HMOX1, IL2RG, REL	3
Organ Morphology	enlargement	enlargement of intestine	0.00983		ADGRE5	1
Organ Morphology	mass	mass of sperm	0.00983		CENPB	1
Organismal Development	growth	growth of mammary gland	0.000758		CDC25A, CSF1R, Eda, EZH2, PIN1	5
Organismal Development	growth	growth of placode	0.00983		Eda	1
Organismal Development	morphology	morphology of spleen component	0.00108		IL2RB, IL2RG, MARCO, MSR1, TREX1	5
Organismal Development	abnormal morphology	abnormal morphology of marginal zone of spleen	0.00162		MARCO, MSR1, TREX1	3
Organismal Development	abnormal morphology	abnormal morphology of spleen	0.00355		CSF1R, HMOX1, IL2RB, IL2RG, MARCO, MSR1, MYC, REL, TREX1	9
Organismal Development	abnormal morphology	abnormal morphology of endometrium	0.00809		CENPB, IL2RB	2
Organismal Development	abnormal morphology	abnormal morphology of bent tail	0.00863		CSF1R, DSE, ZBTB16	3
Organismal Development	abnormal morphology	abnormal morphology of decidua basalis	0.00927		IL2RB, IL2RG	2
Organismal Development	abnormal morphology	abnormal morphology of enlarged spleen	0.00952		HMOX1, IL2RB, IL2RG, MYC, REL, TREX1	6
Organismal Development	development	development of lymphoid cells	0.00195		IL2RG, ZBTB16	2
Organismal Development	development	development of dorsal lateral geniculate nucleus	0.00983		CREB1	1
Organismal Development	splenic cell ratio	abnormal splenic cell ratio	0.00485		HMOX1, IL2RG, REL	3
Organismal Development	formation	formation of mammary gland	0.00708		CDC25A, CREB1, CSF1R, Eda, EZH2, NTN1, PIN1	7
Organismal Development	formation	formation of posterior semicircular canal	0.00983		NTN1	1
Organismal Development	formation	formation of superior semicircular canal	0.00983		NTN1	1
Organismal Development	formation	formation of vestibular fusion plate	0.00983		NTN1	1
Organismal Development	differentiation	initiation of differentiation of epidermal cells	0.00983		MYC	1
Organismal Development	maturation	maturation of Paneth cells	0.00983		CSF1R	1
Organismal Development	maturation	maturation of myoblasts	0.00983		HMOX1	1
Organismal Development	neovascularization	neovascularization of corpus luteum	0.00983		CDH5	1
Organismal Development	neovascularization	neovascularization of placenta	0.00983		NTN1	1
Organismal Functions	flow	flow of lymphatic fluid	0.00983		MYC	1
Organismal Injury and Abnormalities	non-Hodgkin's disease	recurrent non-Hodgkin's disease	1.41e-05		HDAC10, IL2RB, IL2RG, MYC, TOP1	5
Organismal Injury and Abnormalities	tumorigenesis	tumorigenesis of mammary tumor	7.95e-05	0.152	CDC25A, MSR1, MYC, NEDD9, PIN1, REL, TM4SF1	7
Organismal Injury and Abnormalities	tumorigenesis	delay in tumorigenesis of liver	0.00983		MYC	1
Organismal Injury and Abnormalities	46,XX testicular disorders of sex development	46,XX testicular disorders of sex development	9.61e-05		RSPO1, SOX9	2
Organismal Injury and Abnormalities	cutaneous lymphoma	cutaneous lymphoma	0.000185		BCL10, HDAC10, IL2RB, IL2RG, REL	5
Organismal Injury and Abnormalities	metastasis	metastasis	0.00025	1.633	ADAM17, ADGRE5, CDC25A, CREB1, CSF1R, CYBB, EZH2, HDAC10, HMOX1, IFI30, IL2RB, IL2RG, KRT7, LGALS4, MYC, NEDD9, NTN1, PLAUR, RPS11, TM4SF1, TOP1	21
Organismal Injury and Abnormalities	metastasis	unresectable metastasis	0.00125		CSF1R, IL2RB, IL2RG, TOP1	4
Organismal Injury and Abnormalities	metastasis	metastasis of cells	0.00396	1.455	CDC25A, CREB1, HDAC10, HMOX1, NEDD9, NTN1, PLAUR, TM4SF1	8
Organismal Injury and Abnormalities	metastasis	metastasis of tumor cell lines	0.00881	1.808	CDC25A, HDAC10, HMOX1, NEDD9, NTN1, PLAUR	6
Organismal Injury and Abnormalities	metastasis	metastasis of prostate gland	0.00983		MYC	1
Organismal Injury and Abnormalities	CD25 positive cutaneous T-cell lymphoma	persistent CD25 positive cutaneous T-cell lymphoma	0.000286		IL2RB, IL2RG	2
Organismal Injury and Abnormalities	CD25 positive cutaneous T-cell lymphoma	recurrent CD25 positive cutaneous T-cell lymphoma	0.000286		IL2RB, IL2RG	2
Organismal Injury and Abnormalities	melanoma	stage 4 unresectable melanoma	0.000286		IL2RB, IL2RG	2
Organismal Injury and Abnormalities	melanoma	stage 4 resectable melanoma	0.000569		IL2RB, IL2RG	2
Organismal Injury and Abnormalities	melanoma	recurrent melanoma	0.0014		IL2RB, IL2RG	2
Organismal Injury and Abnormalities	melanoma metastasis	unresectable melanoma metastasis	0.000286		IL2RB, IL2RG	2
Organismal Injury and Abnormalities	neoplasia	neoplasia of beta islet cells	0.000286		HNF1A, MYC	2
Organismal Injury and Abnormalities	neoplasia	neoplasia of cells	0.000467	2.359	ADAM17, CDC25A, CREB1, HDAC10, HMOX1, HNF1A, MYC, NEDD9, NTN1, PIN1, PLAUR, REL, SOX9, TM4SF1	14
Organismal Injury and Abnormalities	neoplasia	neoplasia of tumor cell lines	0.00598	2.407	ADAM17, CDC25A, HDAC10, HMOX1, MYC, NEDD9, NTN1, PLAUR, SOX9	9
Organismal Injury and Abnormalities	malignant solid tumor	recurrent malignant solid tumor	0.00039		CSF1R, HDAC10, IL2RB, IL2RG, MYC, TOP1	6
Organismal Injury and Abnormalities	advanced malignant tumor	advanced malignant tumor	0.000403	1.633	ADAM17, ADGRE5, BCL10, CDC25A, CREB1, CSF1R, CYBB, EZH2, HDAC10, HMOX1, IFI30, IL2RB, IL2RG, KRT7, LGALS4, MYC, NEDD9, NTN1, PLAUR, RPS11, TM4SF1, TOP1	22
Organismal Injury and Abnormalities	atrophy	atrophy of heart	0.000569		CREB1, CYBB	2
Organismal Injury and Abnormalities	atrophy	atrophy of left ventricle	0.00983		CYBB	1
Organismal Injury and Abnormalities	damage	damage of stomach	0.000569		HMOX1, TREX1	2
Organismal Injury and Abnormalities	damage	damage of heart	0.00499	-0.762	HMOX1, MAP2K6, TREX1, UCN3	4
Organismal Injury and Abnormalities	damage	damage of peritubular capillary	0.00983		NTN1	1
Organismal Injury and Abnormalities	damage	damage of tongue	0.00983		TREX1	1
Organismal Injury and Abnormalities	renal-cell carcinoma	renal-cell carcinoma	0.000848		CDH5, CENPB, CSF1R, FCGR1A, HEXDC, HNF1A, IL2RB, IL2RG, MARCO, MYC, PLAUR, REL, SLC5A6, TBC1D1, TFB2M, TMEM47, TREX1, WIF1	18
Organismal Injury and Abnormalities	T-cell non-Hodgkin's disease	T-cell non-Hodgkin's disease	0.00088		BCL10, EZH2, HDAC10, IL2RB, IL2RG, MYC, RAD52, REL	8
Organismal Injury and Abnormalities	induction	induction of lymphoma	0.000942		MYC, REL	2
Organismal Injury and Abnormalities	metastatic carcinoma	metastatic carcinoma	0.000964		CSF1R, IFI30, IL2RB, IL2RG, KRT7, RPS11, TOP1	7
Organismal Injury and Abnormalities	cutaneous T-cell lymphoma	cutaneous T-cell lymphoma	0.000981		HDAC10, IL2RB, IL2RG, REL	4
Organismal Injury and Abnormalities	sezary syndrome	sezary syndrome	0.00121		BCL10, HDAC10, IL2RB, IL2RG, MYC	5
Organismal Injury and Abnormalities	cancer	cancer of cells	0.00122	1.455	CDC25A, CREB1, HDAC10, HMOX1, MYC, NEDD9, NTN1, PLAUR, TM4SF1	9
Organismal Injury and Abnormalities	cancer	stage 3 cancer	0.0016		CMPK2, GIPC1, HMOX1, IL2RB, IL2RG, MYC	6
Organismal Injury and Abnormalities	cancer	cancer of tumor cell lines	0.00217	1.808	CDC25A, HDAC10, HMOX1, MYC, NEDD9, NTN1, PLAUR	7
Organismal Injury and Abnormalities	renal clear cell adenocarcinoma	metastatic renal clear cell adenocarcinoma	0.00125		CSF1R, IL2RB, IL2RG	3
Organismal Injury and Abnormalities	mucosal melanoma of the head and neck	mucosal melanoma of the head and neck	0.0014		IL2RB, IL2RG	2
Organismal Injury and Abnormalities	secondary tumor	resectable secondary tumor	0.0014		IL2RB, IL2RG	2
Organismal Injury and Abnormalities	renal cancer	renal cancer	0.00154		ADAM17, CDH5, CENPB, CSF1R, FCGR1A, HEXDC, HNF1A, IL2RB, IL2RG, MARCO, MYC, PLAUR, REL, SLC5A6, TBC1D1, TFB2M, TMEM47, TREX1, WIF1	19
Organismal Injury and Abnormalities	renal cancer	relapsed renal cancer	0.00162		CSF1R, IL2RB, IL2RG	3
Organismal Injury and Abnormalities	renal cancer	stage 4 unresectable renal cancer	0.00162		CSF1R, IL2RB, IL2RG	3
Organismal Injury and Abnormalities	benign neoplasm of parathyroid gland	benign neoplasm of parathyroid gland	0.00195		EZH2, MYC	2
Organismal Injury and Abnormalities	carcinoma	advanced stage carcinoma	0.00195		BCL10, CSF1R, EZH2, IFI30, IL2RB, IL2RG, RPS11, TOP1	8
Organismal Injury and Abnormalities	cell viability	cell viability of leukemia cells	0.0023		CD38, HMOX1, MYC	3
Organismal Injury and Abnormalities	cell viability	cell viability of chronic myelogenous leukemia cells	0.00983		HMOX1	1
Organismal Injury and Abnormalities	formation	initiation of formation of tumor	0.00259		MYC, NEDD9	2
Organismal Injury and Abnormalities	urinary tract cancer	urinary tract cancer	0.00281		ACPP, ADAM17, BCL10, CDH5, CENPB, CSF1R, EZH2, FASTKD3, FCGR1A, HEXDC, HNF1A, IL2RB, IL2RG, MAP2K6, MARCO, MYC, PLAUR, REL, SLC5A6, TBC1D1, TFB2M, TM6SF1, TMEM47, TREX1, WIF1	25
Organismal Injury and Abnormalities	growth	growth of tumor	0.00297	1.596	CD38, CDH5, CREB1, CSF1R, CYBA, CYBB, EZH2, FRMD6, HMOX1, MYC, NEDD9, PEAK1, PIN1, PLAUR, RAD52, SOX9, TIA1, TOP1, USP12	19
Organismal Injury and Abnormalities	solid tumor	refractory solid tumor	0.00304		CSF1R, HDAC10, MYC, TOP1	4
Organismal Injury and Abnormalities	germinal center B-cell-like diffuse large B-cell lymphoma	germinal center B-cell-like diffuse large B-cell lymphoma	0.00331		EZH2, MYC	2
Organismal Injury and Abnormalities	differentiation	differentiation of leukemia cells	0.0041		CD38, MYC, ZBTB16	3
Organismal Injury and Abnormalities	differentiation	differentiation of chronic lymphocytic leukemia cells	0.00983		CD38	1
Organismal Injury and Abnormalities	transformation	transformation of lymphocytes	0.00411		MYC, REL	2
Organismal Injury and Abnormalities	transformation	transformation of myeloid cells	0.00698		MYC, REL	2
Organismal Injury and Abnormalities	breast cancer	TNM stage III breast cancer	0.00427		CMPK2, GIPC1, HMOX1, MYC	4
Organismal Injury and Abnormalities	expansion	expansion of lesion	0.00498		CD38, PIN1	2
Organismal Injury and Abnormalities	expansion	expansion of breast cancer stem cells	0.00983		PIN1	1
Organismal Injury and Abnormalities	hypoplasia	hypoplasia of thymus cortex	0.00498		IL2RG, TREX1	2
Organismal Injury and Abnormalities	progression	progression of mammary tumor	0.00498		CCL5, MYC	2
Organismal Injury and Abnormalities	progression	progression of T-cell non-Hodgkin lymphoma	0.00983		MYC	1
Organismal Injury and Abnormalities	progression	progression of ovarian carcinoma	0.00983		MYC	1
Organismal Injury and Abnormalities	invasion	invasion of cancer cells	0.00499		ADGRE5, HMOX1, NEDD9, PLAUR, ZBTB16	5
Organismal Injury and Abnormalities	invasion	invasion of colorectal carcinoma cells	0.00983		ADGRE5	1
Organismal Injury and Abnormalities	malignancy	malignancy of cells	0.00594		MYC, ZBTB16	2
Organismal Injury and Abnormalities	prostatic intraepithelial neoplasia	prostatic intraepithelial neoplasia	0.00599		ACPP, KRT7, MYC, PEAK1, WIF1	5
Organismal Injury and Abnormalities	metastatic solid tumor	metastatic solid tumor	0.00669		CSF1R, EZH2, IFI30, IL2RB, IL2RG, KRT7, PLAUR, RPS11, TOP1	9
Organismal Injury and Abnormalities	development	development of T-cell non-Hodgkin lymphoma	0.00698		MYC, RAD52	2
Organismal Injury and Abnormalities	giant-cell tumor	giant-cell tumor	0.00698		CSF1R, PLAUR	2
Organismal Injury and Abnormalities	hyperplasia	hyperplasia of epithelial tissue	0.00787	0.555	ACPP, MSR1, MYC, PIN1, WDR77	5
Organismal Injury and Abnormalities	hyperplasia	hyperplasia of prostate gland	0.00863		EZH2, PLAUR, WDR77	3
Organismal Injury and Abnormalities	hyperplasia	hyperplasia of luminal epithelium	0.00983		MSR1	1
Organismal Injury and Abnormalities	hyperplasia	hyperplasia of prostate cells	0.00983		WDR77	1
Organismal Injury and Abnormalities	endometriosis	endometriosis	0.00819		CD163, CDK1, CREB1, CSF1R, IL2RB, IL2RG, PLAUR, RAD52, REL, ZBTB16	10
Organismal Injury and Abnormalities	mesenchymal tumor	mesenchymal tumor	0.00907		ADGRE5, CREB1, CSF1R, MYC	4
Organismal Injury and Abnormalities	reperfusion injury	reperfusion injury of organ	0.0092		HMOX1, NTN1, UCN3	3
Organismal Injury and Abnormalities	46,XX sex reversal type 2	46,XX sex reversal type 2	0.00983		SOX9	1
Organismal Injury and Abnormalities	acampomelic campomelic dysplasia with autosomal sex reversal	acampomelic campomelic dysplasia with autosomal sex reversal	0.00983		SOX9	1
Organismal Injury and Abnormalities	angiomatoid fibrous histiocytoma	angiomatoid fibrous histiocytoma	0.00983		CREB1	1
Organismal Injury and Abnormalities	anorexia-cachexia syndrome	anorexia-cachexia syndrome	0.00983		MYC	1
Organismal Injury and Abnormalities	binding	binding of myelomonocytic cells	0.00983		PLAUR	1
Organismal Injury and Abnormalities	campomelic dysplasia with autosomal sex reversal	campomelic dysplasia with autosomal sex reversal	0.00983		SOX9	1
Organismal Injury and Abnormalities	chronic monocytic leukemia	chronic monocytic leukemia	0.00983		CSF1R	1
Organismal Injury and Abnormalities	classical glioblastoma	classical glioblastoma	0.00983		ADGRE5	1
Organismal Injury and Abnormalities	congestion	congestion of venous system	0.00983		CREB1	1
Organismal Injury and Abnormalities	diameter	diameter of granuloma	0.00983		MSR1	1
Organismal Injury and Abnormalities	ductal pancreatic carcinoma	grade 2 ductal pancreatic carcinoma	0.00983		CYBA	1
Organismal Injury and Abnormalities	dysfunction	dysfunction of proximal convoluted tubule	0.00983		HNF1A	1
Organismal Injury and Abnormalities	familial arrhythmogenic right ventricular dysplasia type 5	familial arrhythmogenic right ventricular dysplasia type 5	0.00983		TMEM43	1
Organismal Injury and Abnormalities	familial hepatic adenomas	familial hepatic adenomas	0.00983		HNF1A	1
Organismal Injury and Abnormalities	familial progressive subcortical gliosis	familial progressive subcortical gliosis	0.00983		CSF1R	1
Organismal Injury and Abnormalities	generation	generation of pancreatic cancer cells	0.00983		MYC	1
Organismal Injury and Abnormalities	immortalization	immortalization of long-term hematopoietic stem cells	0.00983		ZBTB16	1
Organismal Injury and Abnormalities	immortalization	immortalization of short-term hematopoietic stem cells	0.00983		ZBTB16	1
Organismal Injury and Abnormalities	injury	injury of gastric mucosa	0.00983		HMOX1	1
Organismal Injury and Abnormalities	lung mucosa associated lymphoid tissue lymphoma	lung mucosa associated lymphoid tissue lymphoma	0.00983		BCL10	1
Organismal Injury and Abnormalities	lymphomagenesis	onset of lymphomagenesis	0.00983		MYC	1
Organismal Injury and Abnormalities	maintenance	maintenance of lymphosarcoma	0.00983		MYC	1
Organismal Injury and Abnormalities	malignant histiocytosis	malignant histiocytosis	0.00983		CSF1R	1
Organismal Injury and Abnormalities	mucosa associated lymphoid tissue lymphoma of skin	mucosa associated lymphoid tissue lymphoma of skin	0.00983		BCL10	1
Organismal Injury and Abnormalities	musculocontractural Ehlers-Danlos syndrome type 2	musculocontractural Ehlers-Danlos syndrome type 2	0.00983		DSE	1
Organismal Injury and Abnormalities	nasopharyngeal carcinoma	advanced stage nasopharyngeal carcinoma	0.00983		EZH2	1
Organismal Injury and Abnormalities	outgrowth	outgrowth of melanoma cells	0.00983		CDH5	1
Organismal Injury and Abnormalities	palmoplantar hyperkeratosis and true hermaphroditism	palmoplantar hyperkeratosis and true hermaphroditism	0.00983		RSPO1	1
Organismal Injury and Abnormalities	palmoplantar hyperkeratosis with squamous cell carcinoma of skin and sex reversal	palmoplantar hyperkeratosis with squamous cell carcinoma of skin and sex reversal	0.00983		RSPO1	1
Organismal Injury and Abnormalities	pancreatic tumor	TNM stage I pancreatic tumor	0.00983		SERPINE2	1
Organismal Injury and Abnormalities	pancreatic tumor	TNM stage III pancreatic tumor	0.00983		SERPINE2	1
Organismal Injury and Abnormalities	pancreatic tumor	TNM stage IVb pancreatic tumor	0.00983		SERPINE2	1
Organismal Injury and Abnormalities	wasting	progressive wasting	0.00983		HNF1A	1
Post-Translational Modification	association	association of protein	0.0014		CD38, MYC	2
Post-Translational Modification	oxidation	oxidation of leucine	0.00983		HNF1A	1
Protein Synthesis	production	production of protein	0.000415	-0.004	BCL10, FCGR1A, Ifnz (includes others), IL2RB, IL2RG, IRAK4, MARCO, MSR1, REL, TIMD4, TREX1, WDR77	12
Protein Synthesis	production	production of antibody	0.00308	-0.563	BCL10, FCGR1A, Ifnz (includes others), IL2RB, IL2RG, MARCO, MSR1, REL, TIMD4, TREX1	10
Protein Synthesis	quantity	quantity of immunoglobulin	0.00681	-0.827	BCL10, FCGR1A, IL2RB, IL2RG, MARCO, MSR1, REL, TIMD4, TREX1	9
Psychological Disorders	Aicardi-Goutieres syndrome 1	Aicardi-Goutieres syndrome 1	0.00983		TREX1	1
Psychological Disorders	anorexia-cachexia syndrome	anorexia-cachexia syndrome	0.00983		MYC	1
Psychological Disorders	autosomal dominant Aicardi-Goutieres syndrome type 1	autosomal dominant Aicardi-Goutieres syndrome type 1	0.00983		TREX1	1
Psychological Disorders	familial progressive subcortical gliosis	familial progressive subcortical gliosis	0.00983		CSF1R	1
Renal and Urological Disease	renal-cell carcinoma	renal-cell carcinoma	0.000848		CDH5, CENPB, CSF1R, FCGR1A, HEXDC, HNF1A, IL2RB, IL2RG, MARCO, MYC, PLAUR, REL, SLC5A6, TBC1D1, TFB2M, TMEM47, TREX1, WIF1	18
Renal and Urological Disease	renal clear cell adenocarcinoma	metastatic renal clear cell adenocarcinoma	0.00125		CSF1R, IL2RB, IL2RG	3
Renal and Urological Disease	renal cancer	renal cancer	0.00154		ADAM17, CDH5, CENPB, CSF1R, FCGR1A, HEXDC, HNF1A, IL2RB, IL2RG, MARCO, MYC, PLAUR, REL, SLC5A6, TBC1D1, TFB2M, TMEM47, TREX1, WIF1	19
Renal and Urological Disease	renal cancer	relapsed renal cancer	0.00162		CSF1R, IL2RB, IL2RG	3
Renal and Urological Disease	renal cancer	stage 4 unresectable renal cancer	0.00162		CSF1R, IL2RB, IL2RG	3
Renal and Urological Disease	urinary tract cancer	urinary tract cancer	0.00281		ACPP, ADAM17, BCL10, CDH5, CENPB, CSF1R, EZH2, FASTKD3, FCGR1A, HEXDC, HNF1A, IL2RB, IL2RG, MAP2K6, MARCO, MYC, PLAUR, REL, SLC5A6, TBC1D1, TFB2M, TM6SF1, TMEM47, TREX1, WIF1	25
Renal and Urological Disease	damage	damage of peritubular capillary	0.00983		NTN1	1
Renal and Urological Disease	dysfunction	dysfunction of proximal convoluted tubule	0.00983		HNF1A	1
Renal and Urological System Development and Function	binding	binding of kidney cell lines	0.00157		IL2RG, MARCO, MSR1, PLAUR	4
Renal and Urological System Development and Function	mass	mass of sperm	0.00983		CENPB	1
Reproductive System Development and Function	growth	growth of mammary gland	0.000758		CDC25A, CSF1R, Eda, EZH2, PIN1	5
Reproductive System Development and Function	formation	formation of mammary gland	0.00708		CDC25A, CREB1, CSF1R, Eda, EZH2, NTN1, PIN1	7
Reproductive System Development and Function	abnormal morphology	abnormal morphology of endometrium	0.00809		CENPB, IL2RB	2
Reproductive System Development and Function	abnormal morphology	abnormal morphology of decidua basalis	0.00927		IL2RB, IL2RG	2
Reproductive System Development and Function	morphology	morphology of gonadal cell lines	0.00927		MARCO, PLAUR	2
Reproductive System Development and Function	G1/S phase transition	arrest in G1/S phase transition of breast cell lines	0.00983		MYC	1
Reproductive System Development and Function	association	association of gonadal cell lines	0.00983		MSR1	1
Reproductive System Development and Function	differentiation	differentiation of prostatic tissue	0.00983		WDR77	1
Reproductive System Development and Function	expansion	expansion of primordial germ cells	0.00983		PIN1	1
Reproductive System Development and Function	mass	mass of sperm	0.00983		CENPB	1
Reproductive System Development and Function	neovascularization	neovascularization of corpus luteum	0.00983		CDH5	1
Reproductive System Development and Function	neovascularization	neovascularization of placenta	0.00983		NTN1	1
Reproductive System Disease	tumorigenesis	tumorigenesis of mammary tumor	7.95e-05	0.152	CDC25A, MSR1, MYC, NEDD9, PIN1, REL, TM4SF1	7
Reproductive System Disease	46,XX testicular disorders of sex development	46,XX testicular disorders of sex development	9.61e-05		RSPO1, SOX9	2
Reproductive System Disease	breast cancer	TNM stage III breast cancer	0.00427		CMPK2, GIPC1, HMOX1, MYC	4
Reproductive System Disease	progression	progression of mammary tumor	0.00498		CCL5, MYC	2
Reproductive System Disease	progression	progression of ovarian carcinoma	0.00983		MYC	1
Reproductive System Disease	prostatic intraepithelial neoplasia	prostatic intraepithelial neoplasia	0.00599		ACPP, KRT7, MYC, PEAK1, WIF1	5
Reproductive System Disease	endometriosis	endometriosis	0.00819		CD163, CDK1, CREB1, CSF1R, IL2RB, IL2RG, PLAUR, RAD52, REL, ZBTB16	10
Reproductive System Disease	hyperplasia	hyperplasia of prostate gland	0.00863		EZH2, PLAUR, WDR77	3
Reproductive System Disease	hyperplasia	hyperplasia of prostate cells	0.00983		WDR77	1
Reproductive System Disease	46,XX sex reversal type 2	46,XX sex reversal type 2	0.00983		SOX9	1
Reproductive System Disease	acampomelic campomelic dysplasia with autosomal sex reversal	acampomelic campomelic dysplasia with autosomal sex reversal	0.00983		SOX9	1
Reproductive System Disease	campomelic dysplasia with autosomal sex reversal	campomelic dysplasia with autosomal sex reversal	0.00983		SOX9	1
Reproductive System Disease	metastasis	metastasis of prostate gland	0.00983		MYC	1
Reproductive System Disease	palmoplantar hyperkeratosis and true hermaphroditism	palmoplantar hyperkeratosis and true hermaphroditism	0.00983		RSPO1	1
Reproductive System Disease	palmoplantar hyperkeratosis with squamous cell carcinoma of skin and sex reversal	palmoplantar hyperkeratosis with squamous cell carcinoma of skin and sex reversal	0.00983		RSPO1	1
Respiratory Disease	hypertension	hypertension of lung	0.00983		HMOX1	1
Respiratory Disease	lung mucosa associated lymphoid tissue lymphoma	lung mucosa associated lymphoid tissue lymphoma	0.00983		BCL10	1
Respiratory Disease	nasopharyngeal carcinoma	advanced stage nasopharyngeal carcinoma	0.00983		EZH2	1
Respiratory System Development and Function	cell-cell adhesion	cell-cell adhesion of lung cell lines	0.000569		LGALS4, MYO9A	2
Respiratory System Development and Function	proliferation	proliferation of lung cell lines	0.00304		HMOX1, IFI16, MYC, TOP1	4
Respiratory System Development and Function	proliferation	arrest in proliferation of lung cell lines	0.00809		MYC, TOP1	2
RNA Post-Transcriptional Modification	binding	binding of dsRNA	0.0014		MSR1, SCARA3	2
RNA Post-Transcriptional Modification	binding	binding of RNA	0.00255		CDK1, MSR1, SCARA3	3
Skeletal and Muscular Disorders	Nager syndrome	Nager syndrome	0.00983		SF3B4	1
Skeletal and Muscular Disorders	Welander distal myopathy	Welander distal myopathy	0.00983		TIA1	1
Skeletal and Muscular Disorders	acampomelic campomelic dysplasia with autosomal sex reversal	acampomelic campomelic dysplasia with autosomal sex reversal	0.00983		SOX9	1
Skeletal and Muscular Disorders	autosomal dominant Emery-Dreifuss muscular dystrophy type 7	autosomal dominant Emery-Dreifuss muscular dystrophy type 7	0.00983		TMEM43	1
Skeletal and Muscular Disorders	campomelic dysplasia with autosomal sex reversal	campomelic dysplasia with autosomal sex reversal	0.00983		SOX9	1
Skeletal and Muscular Disorders	cap myopathy 1	cap myopathy 1	0.00983		TPM3	1
Skeletal and Muscular Disorders	chilblain lupus 1	chilblain lupus 1	0.00983		TREX1	1
Skeletal and Muscular Disorders	familial arrhythmogenic right ventricular dysplasia type 5	familial arrhythmogenic right ventricular dysplasia type 5	0.00983		TMEM43	1
Skeletal and Muscular Disorders	hypoplasia	hypoplasia of scapula	0.00983		SOX9	1
Skeletal and Muscular Disorders	macrocephaly, macrosomia, facial dysmorphism syndrome	macrocephaly, macrosomia, facial dysmorphism syndrome	0.00983		RNF135	1
Skeletal and Muscular Disorders	musculocontractural Ehlers-Danlos syndrome type 2	musculocontractural Ehlers-Danlos syndrome type 2	0.00983		DSE	1
Skeletal and Muscular Disorders	nemaline myopathy type 1	nemaline myopathy type 1	0.00983		TPM3	1
Skeletal and Muscular Disorders	neurogenic atrophy	neurogenic atrophy of myofiber	0.00983		SERPINE2	1
Skeletal and Muscular Disorders	polydactyly	polydactyly of foot	0.00983		SOX9	1
Skeletal and Muscular Disorders	polydactyly	polydactyly of limb bud	0.00983		SOX9	1
Skeletal and Muscular System Development and Function	growth	growth of smooth muscle	0.00446	1.089	CCL5, CREB1, CYBA, HMOX1, IRAK4, MYC, PIN1, PLAUR, SOX9	9
Skeletal and Muscular System Development and Function	differentiation	differentiation of muscle cells	0.00473	-0.113	Bhlhe41, CD38, EZH2, HMOX1, IFI16, MAP2K6, MYC, PLAUR, SOX9	9
Skeletal and Muscular System Development and Function	cell viability	cell viability of vascular smooth muscle cells	0.00594		CSF1R, HMOX1	2
Skeletal and Muscular System Development and Function	accumulation	accumulation of vascular smooth muscle cells	0.00983		HMOX1	1
Skeletal and Muscular System Development and Function	activation	activation of myocardium	0.00983		MSR1	1
Skeletal and Muscular System Development and Function	chemokinesis	chemokinesis of smooth muscle cells	0.00983		CREB1	1
Skeletal and Muscular System Development and Function	expansion	expansion of myoepithelial cells	0.00983		PIN1	1
Skeletal and Muscular System Development and Function	formation	formation of posterior semicircular canal	0.00983		NTN1	1
Skeletal and Muscular System Development and Function	formation	formation of superior semicircular canal	0.00983		NTN1	1
Skeletal and Muscular System Development and Function	fusion	fusion of metatarsal bone	0.00983		ZBTB16	1
Small Molecule Biochemistry	deposition	deposition of cholesterol	0.0014		MARCO, MSR1	2
Small Molecule Biochemistry	accumulation	accumulation of glutamine	0.00983		MYC	1
Small Molecule Biochemistry	breakdown	breakdown of heme	0.00983		HMOX1	1
Small Molecule Biochemistry	generation	generation of bilirubin	0.00983		HMOX1	1
Small Molecule Biochemistry	hydrolysis	hydrolysis of retinyl palmitate	0.00983		Ces1e	1
Small Molecule Biochemistry	incorporation	incorporation of octanoic acid	0.00983		MYC	1
Small Molecule Biochemistry	influx	influx of D-pantothenic acid	0.00983		SLC5A6	1
Small Molecule Biochemistry	influx	influx of biotin	0.00983		SLC5A6	1
Small Molecule Biochemistry	loss	loss of D-glucose	0.00983		HNF1A	1
Small Molecule Biochemistry	oxidation	oxidation of leucine	0.00983		HNF1A	1
Small Molecule Biochemistry	phosphorylation	phosphorylation of dUMP	0.00983		CMPK2	1
Small Molecule Biochemistry	phosphorylation	phosphorylation of floxuridine	0.00983		CMPK2	1
Small Molecule Biochemistry	production	production of vitamin A	0.00983		ISX	1
Tissue Development	differentiation	differentiation of connective tissue cells	0.000313	1.769	CCL5, CCRN4L, CD38, CLIC1, CREB1, CSF1R, HMOX1, IFI16, MAP2K6, MYC, PILRB, PIN1, PLAUR, PRKACA, RPS11, SF3B4, SOX9, WIF1, ZBTB16	19
Tissue Development	differentiation	differentiation of connective tissue	0.000557	2.234	CCL5, CCRN4L, CD38, CLIC1, CREB1, CSF1R, HMOX1, IFI16, Ifnz (includes others), MAP2K6, MYC, PILRB, PIN1, PLAUR, PRKACA, RPS11, SF3B4, SOX9, WIF1, ZBTB16	20
Tissue Development	differentiation	differentiation of bone cells	0.00305	1.421	CCL5, CCRN4L, CLIC1, CREB1, CSF1R, IFI16, MYC, PILRB, PIN1, PRKACA, RPS11, WIF1	12
Tissue Development	differentiation	differentiation of muscle cells	0.00473	-0.113	Bhlhe41, CD38, EZH2, HMOX1, IFI16, MAP2K6, MYC, PLAUR, SOX9	9
Tissue Development	differentiation	differentiation of adipocytes	0.00699	1.673	CCRN4L, CREB1, HMOX1, IFI16, MYC, PLAUR, WIF1, ZBTB16	8
Tissue Development	differentiation	differentiation of Clara cells	0.00983		SOX9	1
Tissue Development	differentiation	differentiation of colony forming unit fibroblasts	0.00983		CD38	1
Tissue Development	differentiation	differentiation of prostatic tissue	0.00983		WDR77	1
Tissue Development	differentiation	initiation of differentiation of epidermal cells	0.00983		MYC	1
Tissue Development	growth	growth of mammary gland	0.000758		CDC25A, CSF1R, Eda, EZH2, PIN1	5
Tissue Development	growth	growth of smooth muscle	0.00446	1.089	CCL5, CREB1, CYBA, HMOX1, IRAK4, MYC, PIN1, PLAUR, SOX9	9
Tissue Development	growth	growth of connective tissue	0.00589	0.577	CD163, CREB1, CSF1R, EZH2, FRMD6, GNPNAT1, HMOX1, IFI30, IL2RB, LGALS4, LIN9, MAP2K6, MYC, PLAUR, REL, TPM3	16
Tissue Development	growth	growth of epithelial tissue	0.00881	1.804	CCL5, CDC25A, CSF1R, CYBA, CYBB, EZH2, HMOX1, HNF1A, MAP2K6, MYC, NTN1, PIN1, PLAUR, REL, SOX9, ZBTB16	16
Tissue Development	growth	growth of placode	0.00983		Eda	1
Tissue Development	development	development of lymphoid cells	0.00195		IL2RG, ZBTB16	2
Tissue Development	development	development of dorsal lateral geniculate nucleus	0.00983		CREB1	1
Tissue Development	formation	formation of gland	0.00531		CDC25A, CREB1, CSF1R, Eda, EZH2, NTN1, PIN1, SOX9	8
Tissue Development	formation	formation of fibronectin matrix	0.00698		CSF1R, PLAUR	2
Tissue Development	formation	formation of mammary gland	0.00708		CDC25A, CREB1, CSF1R, Eda, EZH2, NTN1, PIN1	7
Tissue Development	formation	formation of posterior semicircular canal	0.00983		NTN1	1
Tissue Development	formation	formation of superior semicircular canal	0.00983		NTN1	1
Tissue Development	formation	formation of vestibular fusion plate	0.00983		NTN1	1
Tissue Development	accumulation	accumulation of cells	0.00743	2.355	ADGRE5, BCL10, CCL5, CYBB, EZH2, HMOX1, IFI16, IL2RG, MYC, SOX9	10
Tissue Development	accumulation	accumulation of chondrocyte cell lines	0.00983		SOX9	1
Tissue Development	accumulation	accumulation of vascular smooth muscle cells	0.00983		HMOX1	1
Tissue Development	expansion	expansion of myoepithelial cells	0.00983		PIN1	1
Tissue Development	maturation	maturation of Paneth cells	0.00983		CSF1R	1
Tissue Development	maturation	maturation of myoblasts	0.00983		HMOX1	1
Tissue Development	outgrowth	outgrowth of precerebellar neuron	0.00983		NTN1	1
Tissue Morphology	quantity	quantity of leukocytes	0.000231	0.485	ADAM17, ADGRE5, BCL10, Bhlhe41, CCL5, CD38, CREB1, CSF1R, CYBB, FCGR1A, HMOX1, IFI30, Ifnz (includes others), IL2RB, IL2RG, MAEA, MYC, NEDD9, RAC3, RAD52, REL, TIA1, TIMD4, VSIG4, ZBTB16	25
Tissue Morphology	quantity	quantity of myeloid cells	0.000952	-1.803	ADAM17, ADGRE5, Bhlhe41, CSF1R, CYBB, FCGR1A, IL2RB, IL2RG, MYC, REL, TIA1, ZBTB16	12
Tissue Morphology	quantity	quantity of granulocytes	0.00106	-1.728	ADAM17, ADGRE5, Bhlhe41, CSF1R, CYBB, FCGR1A, IL2RB, IL2RG, REL, TIA1, ZBTB16	11
Tissue Morphology	quantity	quantity of cells	0.00381	1.61	ADAM17, ADGRE5, BCL10, Bhlhe41, CCL5, CD38, CDC25A, Cngb1, CREB1, CSF1R, CYBB, FCGR1A, HMOX1, HNF1A, IFI30, Ifnz (includes others), IL2RB, IL2RG, MAEA, MSN, MSR1, MYC, NEDD9, NTN1, PIN1, PLAUR, RAC3, RAD52, REL, RSPO1, SERPINE2, SOX9, TIA1, TIMD4, VSIG4, ZBTB16	36
Tissue Morphology	quantity	quantity of leukemia cell lines	0.00498		Ifnz (includes others), MYC	2
Tissue Morphology	quantity	quantity of tumor cells	0.00658		MYC, PIN1, RAD52	3
Tissue Morphology	quantity	quantity of lymphocytes	0.00703	1.186	BCL10, Bhlhe41, CCL5, CD38, CREB1, CSF1R, FCGR1A, IFI30, Ifnz (includes others), IL2RB, IL2RG, MYC, NEDD9, RAC3, REL, TIMD4, VSIG4	17
Tissue Morphology	quantity	quantity of intraepithelial T lymphocytes	0.00809		IL2RB, IL2RG	2
Tissue Morphology	abnormal quantity	abnormal quantity of leukocytes	0.000369		Bhlhe41, CSF1R, HMOX1, IL2RG, NEDD9, REL	6
Tissue Morphology	abnormal quantity	abnormal quantity of lymphocytes	0.00637		Bhlhe41, IL2RG, NEDD9, REL	4
Tissue Morphology	induction	induction of lymphoma	0.000942		MYC, REL	2
Tissue Morphology	number	number of activated T lymphocyte	0.00143		BCL10, IL2RB, IL2RG	3
Tissue Morphology	abnormal morphology	abnormal morphology of enlarged lymph node	0.00224		HMOX1, IL2RB, MYC, REL, TREX1	5
Tissue Morphology	abnormal morphology	abnormal morphology of lymph node	0.00536		HMOX1, IL2RB, IL2RG, MYC, REL, TREX1	6
Tissue Morphology	deposition	deposition of vascular smooth muscle cells	0.00983		HMOX1	1
Tissue Morphology	enlargement	enlargement of external granular layer	0.00983		SERPINE2	1
Tissue Morphology	expansion	expansion of myoepithelial cells	0.00983		PIN1	1
Tissue Morphology	fusion	fusion of placode	0.00983		Eda	1
Tumor Morphology	induction	induction of lymphoma	0.000942		MYC, REL	2
Tumor Morphology	cell viability	cell viability of leukemia cells	0.0023		CD38, HMOX1, MYC	3
Tumor Morphology	cell viability	cell viability of chronic myelogenous leukemia cells	0.00983		HMOX1	1
Tumor Morphology	differentiation	differentiation of leukemia cells	0.0041		CD38, MYC, ZBTB16	3
Tumor Morphology	differentiation	differentiation of chronic lymphocytic leukemia cells	0.00983		CD38	1
Tumor Morphology	progression	progression of mammary tumor	0.00498		CCL5, MYC	2
Tumor Morphology	progression	progression of T-cell non-Hodgkin lymphoma	0.00983		MYC	1
Tumor Morphology	progression	progression of ovarian carcinoma	0.00983		MYC	1
Tumor Morphology	invasion	invasion of cancer cells	0.00499		ADGRE5, HMOX1, NEDD9, PLAUR, ZBTB16	5
Tumor Morphology	invasion	invasion of colorectal carcinoma cells	0.00983		ADGRE5	1
Tumor Morphology	expansion	expansion of breast cancer stem cells	0.00983		PIN1	1
Tumor Morphology	outgrowth	outgrowth of melanoma cells	0.00983		CDH5	1
Vitamin and Mineral Metabolism	influx	influx of D-pantothenic acid	0.00983		SLC5A6	1
Vitamin and Mineral Metabolism	influx	influx of biotin	0.00983		SLC5A6	1
Vitamin and Mineral Metabolism	production	production of vitamin A	0.00983		ISX	1

## Sheet: SuppTable8
Supplemental Table 8: predicted upstream regulators with significant predicted activation state (|z-score|>2) and significant enrichment (p<0.01) based on 322 probesets regulated in liver tissue between formerly obese versus lean mice with fold-change>1.2x, p<0.01 (shown target molecules are human gene symbols according to Ingenuity software)
Upstream Regulator	Molecule Type	Predicted Activation State	Activation z-score	p-value of overlap	Target molecules in dataset
AGT	growth factor	Activated	2.67	0.000761	ADAM17, ADGRE1, CCL5, CDC25A, CDK1, CREB1, CYBA, CYBB, FCGR1A, HMOX1, MSR1, MYC
TNF	cytokine	Activated	2.604	4.69e-05	ADAM17, BCL10, CCL5, CCRN4L, CD163, CD38, CDH5, CREB1, CSF1R, CYBA, CYBB, HMOX1, IFI16, LYVE1, MAEA, MAP2K6, MSR1, MYC, NEDD9, NPM3, NTN1, OAS1, PILRB, PLAUR, REL, RPS11, SERPINE2, SLC35B2, SOX9, TM4SF1
IFNB1	cytokine	Activated	2.59	3.1e-06	CCL5, CCRN4L, CD38, CMPK2, Ctla2a/Ctla2b, Gvin1 (includes others), IFI16, IRAK4, MYC, OAS1, PHLDB2, REL
IRF7	transcription regulator	Activated	2.587	4.97e-05	CCL5, CMPK2, FCGR1A, IFI16, Ifnz (includes others), OAS1, PHF11, TREX1
tretinoin	chemical - endogenous mammalian	Activated	2.582	0.00382	ADGRE1, CD38, CD68, CDH5, CSF1R, CYBB, EMP3, FLRT1, FOLR2, HMOX1, HNF1A, IFI16, KRT7, MYC, MYO9A, OAS1, PLAUR, REL, SERPINE2, SOX9, TIA1, VSIG4, ZBTB16
IRF3	transcription regulator	Activated	2.573	4.7e-05	CCL5, CMPK2, FCGR1A, IFI16, Ifnz (includes others), OAS1, PHF11, TREX1
STAT1	transcription regulator	Activated	2.54	0.00929	CCL5, CLIC5, CMPK2, FCGR1A, IFI16, MYC, Wfdc17
phorbol myristate acetate	chemical drug	Activated	2.502	0.000211	ADAM17, CCL5, CD163, CD68, CDK1, CREB1, CSF1R, CYBA, CYBB, FCGR1A, HNF1A, IL2RG, IRAK4, LYVE1, MSR1, MYC, PLAUR, PRKACA, REL, TPM3, VSIG4
MYD88	other	Activated	2.489	2.77e-05	ACPP, BCL10, CCL5, CD38, CMPK2, Ear2 (includes others), HMOX1, MARCO, MSR1, MYC
LDL	complex	Activated	2.412	0.00133	CCL5, CD68, CDH5, CDK1, CYBB, FCGR1A, HMOX1, MSR1
IFNA2	cytokine	Activated	2.389	0.000398	ADGRE1, CMPK2, IFI16, IL2RB, MYC, OAS1, PHF11, TREX1
AGN194204	chemical drug	Activated	2.219	0.00136	CDK1, CSRP1, ELOVL3, EMP3, EZH2, IL2RB, MYC
IL1	group	Activated	2.209	0.00384	ADAM17, CCL5, CSF1R, HMOX1, IL2RB, MAP2K6, MYC, SOX9
IFNG	cytokine	Activated	2.206	0.00288	C1QB, CCL5, CD163, CLIC5, CMPK2, CSF1R, CYBA, CYBB, FCGR1A, Gvin1 (includes others), HMOX1, IFI16, IFI30, MSR1, MYC, NEDD9, NTN1, OAS1, PLAUR, Wfdc17, ZBTB16
IKBKB	kinase	Activated	2.2	0.000556	CCL5, CCRN4L, CYBA, EZH2, HMOX1, IFI16, MYC, REL, SERPINE2
IL6	cytokine	Activated	2.191	0.00281	ADGRE1, ADGRE5, CCL5, CD163, CD68, CDC45, CDK1, CYBB, EZH2, FCGR1A, HMOX1, IFI16, MSR1, MYC
lipopolysaccharide	chemical drug	Activated	2.16	8.68e-07	ADGRE1, BCL10, CCL5, CCRN4L, CD163, CD300LD, CD38, CDH5, CMPK2, CSF1R, CYBA, CYBB, Ear2 (includes others), Eda, HMOX1, HNF1A, IFI16, Ifnz (includes others), IGSF6, IL2RB, IL2RG, IRAK4, MARCO, MSN, MSR1, MYC, OAS1, PHLDB2, PLAUR, PRKACA, REL, SERPINE2, TREX1, VSIG4, Wfdc17
F2	peptidase	Activated	2.138	0.00194	CD68, CDC42EP1, CLIC1, CYBB, HMOX1, MYC, PLAUR, TAGLN2
poly rI:rC-RNA	chemical reagent	Activated	2.045	0.00304	CCL5, FCGR1A, IFI16, IL2RG, MARCO, MSR1, MYC, OAS1, PLAUR, RNF114
GLI2	transcription regulator	Activated	2	0.000277	CCL5, CDC45, CDK1, MYC, NTN1, SOX9
lipid A	chemical toxicant	Activated	2	0.000583	CCL5, FCGR1A, MARCO, MSR1
CCL5	cytokine	Activated	2	0.00386	ADGRE5, CCL5, CD163, PLAUR
N-acetyl-L-cysteine	chemical drug	Inhibited	-2.377	0.000189	CCL5, CYBA, HMOX1, MSR1, MYC, PIN1, PLAUR, TOP1
