# Supplementary material for: A history of obesity leaves an inflammatory fingerprint in liver and adipose tissue
Source: Int J Obes (Lond). 2017 Oct 24;42(3):507–17. doi: 10.1038/ijo.2017.224 (PMC5880583; doi:10.1038/ijo.2017.224)
Supplement: Supplementary Tables 9-11 [file ijo2017224x8.xlsx]

## Sheet: SuppTable9
Supplemental Table 9: Overlap of 45 significantly regulated hepatic genes of 'obese vs. lean' and 'formerly obese vs. lean' mice FC> 1.2, p<0.01
		obese vs. lean	formerly obese vs. Lean
Probeset	Gene Symbol	FC>1.2x, p<0.01, Av>8 (776)	FC>1.2x, p<0.01, Av>8 (322)
17253901	Rnf135	1.23981	-1.26326
17357827	Gm4952	1.64617	-1.43238
17266946	Ccl5	1.64866	1.39649
17540154	Cybb	1.4624	1.47919
17544919	Nup62cl	-1.44059	-1.32903
17510484	Cib3	2.5134	1.70773
17502962	Gipc1	1.32233	1.36706
17536501	Eda	1.71258	1.52565
17437631	Tbc1d1	1.31692	1.37491
17550600	Rn45s	-1.55212	-1.27009
17548750	17548750	1.55668	1.399
17472760	Bhlhe41	-1.38826	-1.36154
17293348	Ctla2b	1.52182	1.71933
17530406	Acpp	-2.16694	-1.66239
17275405	Gm26517	1.30815	1.33689
17514853	Slc36a4	1.47689	1.487
17219581	Tagln2	1.56728	1.48748
17337852	Clic5	1.71936	1.44931
17548987	2810025M15Rik	1.67892	1.60418
17547994	17547994	1.66414	1.59893
17352366	17352366	1.62358	1.50534
17344593	H2-T22	1.50893	1.33033
17368387	Gm23969	1.50402	1.24271
17487218	Cd3eap	1.42563	1.35957
17479736	Tm6sf1	1.38343	1.27513
17401433	Wdr77	1.34869	1.3506
17317233	Atad2	1.34154	1.42135
17506322	Gm20406	1.33715	1.27446
17320885	E330033B04Rik	1.32639	1.27758
17311512	Mal2	1.32343	1.22644
17517544	Rcn2	1.31706	1.32523
17536067	Tmem47	1.30151	1.53711
17319009	Il2rb	1.29955	1.3518
17503068	Rfx1	-1.22547	-1.27436
17475625	2310022A10Rik	-1.2439	-1.25013
17307791	Scara3	-1.27755	-1.24878
17474663	Zfp296	-1.28937	-1.25844
17308165	Gm21464	-1.29711	-1.23218
17436427	Maea	-1.29941	-1.21551
17548687	17548687	-1.32322	-1.31761
17433281	17433281	-1.33097	-1.33629
17486727	Nlrp5-ps	-1.36025	-1.4485
17475695	Gm10046	-1.43555	-1.35716
17539824	Mir188	-1.45716	-1.63612
17277754	n-R5s65	-1.70034	-1.65928

## Sheet: SuppTable10
Supplemental Table 10: Significantly regulated 425 differentially expressed genes of obese vs. lean mice with fold change >1.2,p<0.01
Probeset	Gene symbol	Linear fold-change,obese versus lean	Linear average expression, obese	Linear average expression, lean
17394461	Slc13a3	1.66201	77.0396	46.3533
17402025	Dbt	1.2699	329.786	259.695
17522726	Bcl2a1c	1.58944	8.14287	5.12309
17512809	Hp	1.25798	3976.48	3161.01
17233720	Ppa1	1.29438	403.42	311.669
17223138	Pgap1	-1.28591	131.284	168.819
17229233	Dcaf6	-1.21007	209.445	253.443
17300608	Rec8	-1.30143	16.7392	21.785
17437765	Klb	-1.41886	91.5081	129.837
17542695	17542695	-1.4587	28.0013	40.8454
17406925	Hcn3	-1.39312	12.9319	18.0157
17520022	Rwdd2a	-1.93208	41.1368	79.4794
17216779	Acmsd	-1.34349	54.7054	73.4959
17464718	Asns	-1.35217	9.56629	12.9353
17299703	Tmem253	-1.3629	25.7445	35.0873
17500716	Slc7a2	-1.41928	321.618	456.467
17496150	Lat	-1.24955	10.9391	13.6689
17465229	Tmem229a	-1.25426	10.5711	13.2588
17493723	Spcs2	-1.3086	15.2386	19.9413
17430354	Rbbp4	-1.30393	109.598	142.907
17435888	Agbl5	-1.24886	16.0518	20.0464
17293813	17293813	-1.50559	6.01199	9.05159
17431502	Lypla2	-1.42617	63.0729	89.9528
17355026	Atp8b1	-1.27077	145.705	185.157
17362801	Tmem109	1.27174	17.6221	13.8568
17434333	Pex1	1.23663	103.774	83.9166
17312054	Khdrbs3	1.31097	84.7722	64.6638
17350134	Pou4f3	1.29265	10.43	8.0687
17405365	Wwtr1	1.30367	102.487	78.6144
17301502	Adra1a	1.34434	13.9616	10.3855
17394829	Atp9a	1.34654	68.0848	50.5629
17411621	LOC102636258	1.47778	14.9366	10.1075
17394036	Fitm2	1.34153	93.8545	69.961
17400599	Txnip	1.34114	453.664	338.268
17455787	Gngt1	1.47401	11.7423	7.96623
17423107	Tox	1.52597	50.7633	33.2663
17215820	Gpc1	1.74926	42.029	24.0268
17482079	Sox6os	1.70238	33.138	19.4657
17287170	Omd	2.1808	65.8741	30.2064
17520073	Nt5e	1.5672	27.2812	17.4077
17425202	Acnat2	1.62067	67.233	41.4848
17498323	Tnfrsf23	1.75331	23.1283	13.1912
17549772	17549772	1.7826	34.8705	19.5615
17549388	17549388	1.79807	31.596	17.5722
17227089	Btg2	1.79394	49.8414	27.7832
17266946	Ccl5	1.64866	123.303	74.7898
17540154	Cybb	1.4624	85.0589	58.164
17419437	Ptafr	1.3256	39.366	29.6967
17240621	Aim1	1.32767	59.0867	44.5039
17357072	Pla2g16	1.40164	26.1773	18.6761
17321365	Kmt2d	-1.26627	31.94	40.4447
17413474	Reck	-1.60339	37.6355	60.3445
17544919	Nup62cl	-1.44059	6.17276	8.89244
17493807	Plekhb1	-1.4939	16.6602	24.8886
17291854	Rpp40	-1.5029	41.115	61.7919
17410400	Cyp2u1	-1.48795	112.766	167.791
17510484	Cib3	2.5134	198.167	78.844
17499117	Atp11a	1.29311	34.5171	26.6931
17548358	17548358	1.49883	545.029	363.636
17508938	Fgl1	1.20928	1594.38	1318.45
17324259	Map3k13	1.6635	40.2585	24.2011
17378348	Trp53inp2	1.32598	85.9279	64.8034
17492314	Mfge8	1.66303	31.4819	18.9305
17365493	Obfc1	1.33892	18.2208	13.6085
17458393	Tmem176a	1.42569	447.41	313.82
17359160	Plce1	1.50932	49.1845	32.5871
17284396	LOC101056284	1.40419	10.5263	7.49631
17486308	Gm3912	1.29909	37.7467	29.0562
17502962	Gipc1	1.32233	38.4241	29.0579
17486620	Ube2m	-1.37946	62.9519	86.8398
17536501	Eda	1.71258	10.5618	6.16719
17449562	Rassf6	-1.49493	30.1474	45.0681
17437631	Tbc1d1	1.31692	14.4047	10.9382
17464367	Ppfibp1	-1.29532	115.019	148.986
17268884	Nr1d1	-1.67579	197.289	330.613
17386709	Gm24996	-1.27269	7.61977	9.69759
17279923	Slc7a15	-1.42449	23.4348	33.3825
17509809	Gm10033	-1.4397	29.578	42.5835
17535535	Zfp275	-1.33601	30.7147	41.0352
17505453	Snord71	-1.50323	47.6813	71.6759
17399404	Gm15998	-1.76368	10.2623	18.0994
17415432	Gm22804	-1.42931	57.0225	81.5031
17365444	Pcgf6	-1.34795	32.2586	43.4831
17474846	Vmn1r170	-1.35752	24.5482	33.3246
17433610	Arhgef16	-1.27405	13.7786	17.5547
17333709	Spaca6	-1.44155	19.3061	27.8308
17485389	Shank2	-1.3527	17.9304	24.2544
17246967	Xbp1	-1.22388	232.993	285.156
17550420	17550420	-1.42082	8.73586	12.4121
17306071	Tmem55b	-1.28185	37.5955	48.1917
17300697	Khnyn	-1.37805	20.2101	27.8505
17366497	Sephs1	-1.2539	45.1875	56.6606
17418187	Pabpc4	-1.30392	37.9045	49.4245
17511263	Best2	-1.25502	6.79316	8.52554
17407721	Gabpb2	-1.28417	32.1642	41.3043
17283685	Gsc	-1.24478	11.7857	14.6707
17235730	Smim24	1.23954	12.9864	10.4769
17350824	Slc12a2	1.40427	43.0987	30.6911
17509537	Palld	1.30267	23.2527	17.8501
17463806	Gm8994	1.29641	12.8735	9.93014
17515277	Smarca4	1.36547	180.985	132.545
17327084	Ifngr2	1.28668	124.259	96.5733
17225379	Asb18	1.31947	8.73602	6.62087
17420619	Emc1	1.27478	77.842	61.063
17415219	Acer2	1.31596	40.1011	30.4729
17253297	Abhd15	1.35831	37.6382	27.7095
17478961	Pcsk6	1.24174	134.772	108.535
17291694	Serpinb1a	1.5521	12.2077	7.8653
17311551	Col14a1	1.52001	91.8013	60.3951
17421511	Zfp600	1.6094	56.8798	35.3423
17468432	Cml5	1.85284	247.306	133.474
17428457	Cyp4a14	1.67383	1600.04	955.92
17322146	Csad	-1.92653	78.1596	150.577
17489989	AI987944	-1.64226	47.9126	78.6849
17516921	Zpr1	-1.51204	148.937	225.198
17357444	Fads3	-1.91371	59.0854	113.072
17234742	Gm3285	-1.41174	32.552	45.9551
17499251	Gm17023	-1.89815	12.2772	23.3038
17466958	Gm15527	-1.59557	12.0004	19.1475
17214753	Irs1	-1.38856	44.2481	61.4414
17478958	1810008I18Rik	-1.37826	1053.38	1451.84
17276297	2210039B01Rik	-1.5476	62.8101	97.2049
17532947	Praf2	-1.36322	25.9805	35.4172
17444202	Foxk1	-1.47234	36.4102	53.6083
17497904	Slc25a22	-1.26931	96.9405	123.048
17420422	2310026L22Rik	-1.44696	18.8631	27.2942
17256138	Thra	-1.26664	25.8102	32.6922
17379268	Hnf4a	-1.29054	209.932	270.925
17537199	Gm6377	-1.28619	8.95589	11.5189
17550600	Rn45s	-1.55212	2275.89	3532.45
17254670	Ska2	-1.27244	9.40986	11.9735
17496352	2510046G10Rik	-1.47968	18.4797	27.344
17499290	2810030D12Rik	-1.4339	20.3235	29.1419
17324774	Ubxn7	-1.22768	77.0539	94.5973
17288257	Gm26715	-1.34017	16.4404	22.0329
17344114	1110038B12Rik	-1.20527	194.325	234.213
17550484	Zfhx2os	-1.38117	27.0812	37.4038
17466488	Tpk1	1.3182	37.896	28.7482
17512654	17512654	1.41707	212.705	150.102
17400048	Rorc	1.3154	211.964	161.14
17310304	Rad1	1.29983	20.785	15.9905
17468798	Mcm2	1.27932	19.2807	15.071
17353962	Fgf1	1.29495	169.453	130.857
17285007	Pitrm1	1.25752	174.304	138.609
17292477	Cenpp	1.42844	9.49897	6.64987
17289163	Dmgdh	1.24334	898.014	722.261
17323297	Cebpd	1.38458	18.3626	13.2623
17446145	Gm15587	1.42883	19.6099	13.7245
17219156	3110045C21Rik	1.38409	11.761	8.49726
17340495	17340495	1.39199	14.6217	10.5041
17268909	Top2a	1.27167	9.42454	7.41116
17216296	Gm17634	1.38141	14.1941	10.275
17508174	Ido2	1.30992	109.492	83.5869
17225413	Col6a3	1.54239	18.9986	12.3176
17518543	17518543	1.35695	15.7406	11.6
17295745	Cenph	1.41273	8.51147	6.02482
17505599	Vac14	1.43327	84.5252	58.9736
17316754	Lrp12	1.41529	14.8204	10.4717
17548228	Cisd3	1.37953	235.322	170.581
17523486	Zfp105	1.35152	12.0051	8.88267
17508111	Ap3m2	1.30431	12.2153	9.3653
17464534	Samd9l	1.42774	35.6669	24.9813
17479354	Abhd2	1.48574	249.25	167.761
17291005	Hist1h1b	1.72344	9.56146	5.5479
17480528	17480528	1.7933	32.6149	18.1871
17467410	Igkv19-93	1.55089	13.6068	8.77353
17327270	Dopey2	1.75779	77.5103	44.0953
17529575	Bcl2a1b	1.77293	74.6068	42.0811
17499480	Kbtbd11	1.5893	17.837	11.2232
17507321	Efnb2	1.75544	18.4537	10.5123
17330612	Ccdc80	2.00973	63.9124	31.8015
17212461	Col3a1	1.75078	59.1844	33.8047
17389460	4930533B01Rik	1.7372	16.1637	9.30445
17335467	Cdkn1a	2.53694	48.4775	19.1086
17439830	Spp1	1.90418	189.029	99.2706
17354157	Spink3	3.04936	54.2373	17.7865
17394126	Wfdc15b	1.36365	8.22805	6.03383
17288896	Actg1	1.61147	40.24	24.971
17548311	Gm3579	1.54502	1164.78	753.89
17548750	17548750	1.55668	71.3918	45.8616
17413033	Ccl19	1.32414	53.4719	40.3825
17223277	Gm6644	1.28406	15.6166	12.1619
17379864	1500012F01Rik	-1.28082	190.849	244.443
17280383	Colec11	1.34465	86.4698	64.3066
17273440	Cd7	-1.31242	7.79965	10.2364
17538590	Pfkfb1	1.28411	281.105	218.909
17213890	NONMMUT001338	-1.56839	88.8615	139.369
17275408	Nubpl	1.27583	69.4122	54.4057
17547829	5330427O13Rik	-1.41838	11.2002	15.8861
17322793	1810013L24Rik	-1.22789	178.723	219.452
17472760	Bhlhe41	-1.38826	19.5121	27.0879
17229681	Ppox	-1.31074	31.1324	40.8063
17255476	4833417C18Rik	-1.27416	10.6535	13.5742
17438621	Ugt2b35	-1.27314	80.3721	102.325
17392937	Sox12	-1.44596	6.80997	9.84694
17267184	Mir5110	-1.55385	21.5407	33.471
17248424	Gm25799	-2.12747	11.2914	24.022
17392076	Hao1	1.22483	684.418	558.786
17334970	Bnip1	-1.27245	80.5787	102.532
17343387	Akap8l	-1.21348	70.1417	85.1156
17483220	Cdipt	-1.26938	81.3906	103.315
17514049	Taf5l	-1.32501	18.7436	24.8354
17466204	E330009J07Rik	-1.32238	18.8186	24.8854
17347406	Prkd3	-1.31793	212.892	280.578
17446775	Preb	-1.27526	105.891	135.037
17496452	Taok2	-1.30023	55.4652	72.1173
17346427	Khsrp	-1.26919	52.0726	66.0899
17336681	Tnxb	1.26553	23.6379	18.6783
17373680	Pamr1	1.25601	11.2905	8.98914
17263004	Atox1	1.25707	1725.2	1372.39
17217373	Fmod	1.30696	10.7308	8.2105
17548709	17548709	1.26792	10.197	8.04227
17344137	Gm10501	1.36797	8.78752	6.42377
17223490	Tmem237	1.32499	19.165	14.4643
17212719	Sdpr	1.40697	40.1945	28.5681
17503446	Gpt2	1.23945	527.764	425.805
17412973	Ccl19	1.29829	54.3548	41.8664
17260761	Plek	1.36153	16.0633	11.7979
17524752	Spc24	1.40495	160.5	114.239
17529014	Gm8074	1.32508	207.164	156.34
17549352	17549352	1.38326	65.3704	47.2582
17226550	Mcm6	1.69912	39.9134	23.4905
17293348	Ctla2b	1.52182	44.639	29.3326
17285631	Gpx6	1.40674	20.4129	14.5108
17328432	Mcm4	1.63001	33.7166	20.6849
17249829	17249829	1.59547	438.637	274.927
17549538	17549538	1.7243	75.7226	43.9149
17508170	1810011O10Rik	1.99725	141.359	70.7767
17353747	Cd14	1.84456	13.5193	7.32926
17218927	Dpt	2.46026	104.872	42.6264
17332690	C530047H08Rik	-1.3664	8.94616	12.224
17530406	Acpp	-2.16694	25.575	55.4195
17542021	Mir505	-1.37192	477.876	655.609
17459447	Gm23346	-1.40491	54.9714	77.23
17274751	Sh3yl1	-1.30194	10.764	14.0141
17447036	17447036	-1.40701	16.7491	23.5661
17353358	Stard4	-1.29294	106.402	137.571
17392828	LOC102633071	-1.28783	10.5513	13.5882
17251714	Sox15	-1.40982	6.88265	9.70329
17224617	17224617	-1.33605	203.812	272.303
17497449	Nkx6-2	-1.22277	13.6876	16.7368
17523332	Nktr	-1.22899	154.338	189.68
17345664	Gm23657	-1.59542	66.5709	106.209
17290185	LOC102633691	1.24744	11.6128	9.30929
17514603	Tmem123	1.26428	118.086	93.4019
17517215	LOC102635638	1.32789	8.89844	6.70119
17277552	Cipc	1.27925	108.073	84.4816
17275405	Gm26517	1.30815	18.1194	13.8512
17374121	Ccdc34	1.43139	15.0138	10.489
17298041	Arhgef3	1.25324	98.7297	78.7795
17424373	Ccl19	1.35925	66.3306	48.7995
17355391	Me2	1.32214	25.6435	19.3955
17240901	Tbc1d32	1.47134	36.4293	24.7593
17547608	17547608	1.30695	720.306	551.134
17331148	Cmss1	1.38585	25.3771	18.3115
17513389	Mphosph6	1.40509	50.9988	36.2958
17514853	Slc36a4	1.47689	16.8799	11.4294
17411761	Ccne2	1.47144	21.5155	14.6221
17434141	Ccl19	1.29744	74.4172	57.3569
17219581	Tagln2	1.56728	63.9785	40.8214
17228563	Tor3a	1.38961	26.193	18.8491
17500543	Ppp1r3b	1.61223	454.808	282.098
17290994	Olfr1360	1.66318	33.5528	20.1738
17500548	Ppp1r3b	1.97174	156.544	79.3941
17262990	Sparc	1.57473	199.808	126.884
17434524	Abcb1a	1.74074	45.75	26.2819
17337852	Clic5	1.71936	13.036	7.58188
17516383	Snord14e	1.70599	643.442	377.167
17548987	2810025M15Rik	1.67892	47.6651	28.3904
17547994	17547994	1.66414	417.445	250.847
17352366	17352366	1.62358	59.2819	36.5131
17359689	Scd2	1.62195	17.9158	11.0458
17287889	Gm24284	1.55523	25.1536	16.1735
17501633	Lpl	1.54063	42.9132	27.8543
17344593	H2-T22	1.50893	133.381	88.3942
17368387	Gm23969	1.50402	42.1644	28.0345
17410974	Cyr61	1.50272	32.9569	21.9315
17238828	NONMMUT004549	1.48354	25.6757	17.307
17376541	Prn	1.47879	25.0513	16.9405
17236811	Lum	1.43619	56.4883	39.3321
17472632	4930579D09Rik	1.42886	28.1722	19.7166
17487218	Cd3eap	1.42563	38.1449	26.7565
17437725	Gm25154	1.42267	19.7175	13.8595
17465971	D630045J12Rik	1.42054	19.3948	13.6532
17222825	Nabp1	1.40843	128.39	91.158
17510726	Mmaa	1.40415	79.3317	56.498
17319389	Rpl3	1.40213	8.94478	6.3794
17400555	Hist2h3c2	1.39156	49.3154	35.4389
17548523	Gm6253	1.39095	29.4609	21.1804
17479736	Tm6sf1	1.38343	30.671	22.1703
17451568	Gltp	1.3762	23.406	17.0077
17313504	Srebf2	1.36827	70.2536	51.345
17358020	Nmrk1	1.36192	174.097	127.832
17339864	Ndufaf7	1.35873	59.6789	43.9226
17480740	Ucp2	1.35273	51.2054	37.8535
17227892	Prg4	1.35023	387.635	287.088
17401433	Wdr77	1.34869	59.9569	44.4557
17317233	Atad2	1.34154	22.3862	16.6869
17379523	Ube2c	1.34137	17.0631	12.7207
17506322	Gm20406	1.33715	26.4741	19.7989
17263055	4933426K07Rik	1.33566	13.4376	10.0606
17243644	Cry1	1.32706	62.7314	47.2711
17320885	E330033B04Rik	1.32639	15.5364	11.7133
17524107	Panx1	1.32516	14.3063	10.7959
17311512	Mal2	1.32343	274.925	207.736
17381256	Gm13185	1.31993	18.8377	14.2718
17379417	Sys1	1.31914	57.1104	43.2935
17517544	Rcn2	1.31706	22.2966	16.929
17377525	Gins1	1.31273	19.3007	14.7027
17501228	LOC102636193	1.31072	17.19	13.1149
17505013	Dus2	1.30928	34.5688	26.403
17393784	2010009K17Rik	1.30903	8.48922	6.48511
17396521	Egfem1	1.30691	9.76525	7.47202
17336175	Kank3	1.30632	35.116	26.8817
17274875	Nampt	1.30443	256.426	196.581
17378754	Ctnnbl1	1.30237	48.8384	37.4996
17536067	Tmem47	1.30151	40.4767	31.0999
17326725	4930478L05Rik	1.29977	38.9436	29.9619
17319009	Il2rb	1.29955	9.97698	7.67729
17474542	Gm25134	1.2988	31.9168	24.5741
17445458	Gm24525	1.29808	21.8106	16.8022
17409461	Gm9857	1.29227	23.3536	18.0717
17364665	Slit1	1.2883	11.4276	8.87026
17408985	Prok1	1.28292	14.4962	11.2994
17423317	LOC102639547	1.27484	8.2591	6.47856
17437129	Cpeb2	1.27467	129.632	101.698
17523555	Exosc7	1.26969	176.566	139.063
17226189	Inhbb	1.26954	11.4487	9.01801
17526456	Cd3g	1.26929	8.70818	6.8607
17482884	Lcmt1	1.26907	104.638	82.4524
17347645	Kcng3	1.26808	11.7558	9.27056
17294324	Cep72	1.26261	8.06692	6.3891
17530137	Slc35g2	1.26165	8.2603	6.5472
17513655	Car5a	1.2613	203.294	161.178
17410190	Larp7	1.26009	45.2798	35.9339
17425855	Inip	1.25994	23.4168	18.5856
17373105	C1qtnf4	1.25986	37.087	29.4373
17233565	Micu1	1.25701	40.6872	32.3683
17289344	Gfm2	1.25554	158.662	126.37
17277396	Jdp2	1.25471	8.89798	7.09165
17242747	R3hdm4	1.25352	31.7446	25.3244
17468665	Rab43	1.25072	66.017	52.7833
17286487	Bphl	1.24895	478.209	382.889
17531923	Cmtm7	1.24854	23.5031	18.8245
17295017	Bhmt2	1.24724	364.159	291.972
17245581	A130077B15Rik	1.23997	9.1998	7.41939
17336446	Psmb8	1.23941	81.7655	65.9711
17487743	Tex101	1.23923	9.21336	7.43475
17215968	Ppp1r7	1.23835	199.629	161.205
17431938	Igsf21	1.23717	8.97741	7.25639
17446095	Tomm7	1.23275	144.702	117.381
17466003	Zc3hav1	1.23258	104.505	84.7854
17450989	Pxmp2	1.2282	595.849	485.139
17355873	Socs6	1.22809	13.6192	11.0898
17488975	Tbcb	1.22255	330.653	270.462
17268103	17268103	1.21512	229.013	188.47
17390580	Ell3	1.21377	13.2169	10.8891
17407069	Zbtb7b	-1.20779	13.7449	16.601
17239054	Pcmt1	-1.21038	79.1291	95.776
17279148	Eif5	-1.21085	446.865	541.087
17460342	Tprkb	-1.21215	298.465	361.784
17385684	Rbms1	-1.21537	90.8222	110.383
17543264	Maged1	-1.21647	248.536	302.337
17458813	Aqp1	-1.21693	80.161	97.55
17397774	Tsc22d2	-1.21839	59.828	72.8936
17479706	Whamm	-1.22002	99.833	121.798
17440791	LOC102637926	-1.22289	10.6241	12.9921
17503068	Rfx1	-1.22547	24.494	30.0167
17448832	Lrrc66	-1.22607	8.86084	10.864
17227023	Zbed6	-1.22615	201.752	247.379
17461023	Nr2c2	-1.22624	120.828	148.164
17345677	1700001C19Rik	-1.2344	28.5313	35.219
17376391	Atrn	-1.23519	140.135	173.093
17263692	Tmem11	-1.23648	25.6078	31.6635
17334129	Srrm2	-1.23764	761.298	942.215
17295859	Gm24441	-1.23821	7.38128	9.13954
17475187	9130221H12Rik	-1.23868	44.7238	55.3987
17475625	2310022A10Rik	-1.2439	8.19925	10.1991
17352859	E430002N23Rik	-1.24848	8.08676	10.0961
17375590	Slc24a5	-1.25104	27.0921	33.8933
17441952	Brap	-1.2552	384.067	482.082
17359672	Gm10768	-1.25638	1046.38	1314.66
17252969	Rilp	-1.2564	79.2629	99.5862
17292157	Dtnbp1	-1.25716	82.2573	103.411
17280869	Zfp277	-1.2605	73.1644	92.2235
17354189	Mcc	-1.26442	85.7602	108.437
17409997	Usp53	-1.26715	18.7998	23.8221
17427917	Lrrc42	-1.27033	41.0876	52.1947
17327747	Tfap4	-1.27255	13.1356	16.7158
17463542	Tmem52b	-1.2727	10.3079	13.119
17307791	Scara3	-1.27755	9.67241	12.357
17234116	Ccdc6	-1.2819	49.2075	63.079
17268240	Gm11527	-1.28601	6.46734	8.31705
17474663	Zfp296	-1.28937	10.1646	13.1059
17343688	B3galt4	-1.29345	7.44379	9.6282
17503260	Dnase2a	-1.29365	25.1894	32.5862
17367036	Pter	-1.29471	183.441	237.502
17308165	Gm21464	-1.29711	38.698	50.1957
17436427	Maea	-1.29941	42.9461	55.8047
17271118	Pitpnc1	-1.30148	83.3047	108.42
17490391	Atf5	-1.30367	118.073	153.928
17218923	LOC102635083	-1.31085	6.8429	8.97
17315272	Tenc1	-1.31122	170.558	223.64
17477968	Car11	-1.31705	19.474	25.6481
17548687	17548687	-1.32322	12.5541	16.6118
17352763	Ankrd29	-1.32649	7.83914	10.3985
17433281	17433281	-1.33097	13.0536	17.374
17525993	Tbcel	-1.33451	154.811	206.598
17235663	Pip5k1c	-1.34514	18.8949	25.4163
17548420	4932422M17Rik	-1.35448	25.7868	34.9276
17486727	Nlrp5-ps	-1.36025	10.2787	13.9817
17235365	LOC102633244	-1.36867	6.58116	9.00746
17311445	Gm23343	-1.37318	6.49993	8.92559
17371427	Dhrs9	-1.38845	6.99397	9.71077
17315312	Soat2	-1.3938	117.369	163.589
17452562	AI480526	-1.41973	48.3298	68.6153
17416891	Gm22497	-1.42132	15.0261	21.3569
17475695	Gm10046	-1.43555	5.69758	8.17915
17534385	Gria3	-1.43955	11.876	17.0961
17526550	Gm16536	-1.44748	61.385	88.8536
17539824	Mir188	-1.45716	11.3915	16.5992
17355364	n-R5-8s1	-1.48344	161.142	239.044
17464008	Gm25780	-1.5412	13.7024	21.1182
17277754	n-R5s65	-1.70034	5.25422	8.93394
17339460	Lpin2	-1.71232	99.805	170.898

## Sheet: SuppTable11
Supplemental Table 11: Significantly enriched canonical pathways (p<0.05) assosciated with the 425 differentially expressed genes of obese vs. lean mice with fold change >1.2,p<0.01
Ingenuity Canonical Pathways	Significant (-log(p-value) >1.3)	-log(p-value)	Ratio	z-score	Molecules
TR/RXR Activation	significant	3.32	0.0714		HP,UCP2,COL6A3,SREBF2,IRS1,THRA,KLB
VDR/RXR Activation	significant	3.09	0.0769	2	SERPINB1,SPP1,CDKN1A,CD14,CCL5,PRKD3
Cell Cycle Control of Chromosomal Replication	significant	2.63	0.1		MCM6,MCM2,TOP2A,MCM4
NAD Salvage Pathway II	significant	2.25	0.115		NT5E,NMRK1,ACPP
D-myo-inositol (1,4,5)-Trisphosphate Biosynthesis	significant	2.2	0.111		PLCE1,PIP5K1C,CDIPT
HER-2 Signaling in Breast Cancer	significant	2.09	0.0568		CCNE2,IRS1,CDKN1A,KLB,PRKD3
Glycine Betaine Degradation	significant	2.08	0.2		DMGDH,BHMT2
AMPK Signaling	significant	2.08	0.0394	0	PFKFB1,TBC1D1,IRS1,CDKN1A,HNF4A,KLB,ADRA1A,SMARCA4
Breast Cancer Regulation by Stathmin1	significant	2.08	0.0394		CCNE2,PPP1R7,IRS1,ARHGEF16,CDKN1A,ARHGEF3,KLB,PRKD3
Adipogenesis pathway	significant	1.92	0.0448		TXNIP,LPL,XBP1,CEBPD,RBBP4,FGF1
Guanosine Nucleotides Degradation III	significant	1.86	0.154		NT5E,ACPP
Thiamin Salvage III	significant	1.85	1		TPK1
2-amino-3-carboxymuconate Semialdehyde Degradation to Glutaryl-CoA	significant	1.85	1		ACMSD
Asparagine Biosynthesis I	significant	1.85	1		ASNS
Hepatic Fibrosis / Hepatic Stellate Cell Activation	significant	1.82	0.0383		COL6A3,PROK1,IFNGR2,CD14,CCL5,COL3A1,FGF1
Urate Biosynthesis/Inosine 5'-phosphate Degradation	significant	1.79	0.143		NT5E,ACPP
Production of Nitric Oxide and Reactive Oxygen Species in Macrophages	significant	1.69	0.0361	-0.378	PPP1R7,MAP3K13,IRS1,CYBB,IFNGR2,KLB,PRKD3
Adenosine Nucleotides Degradation II	significant	1.63	0.118		NT5E,ACPP
Neuropathic Pain Signaling In Dorsal Horn Neurons	significant	1.63	0.0435	-1.342	PLCE1,IRS1,KLB,PRKD3,GRIA3
HGF Signaling	significant	1.63	0.0435	-1.342	MAP3K13,IRS1,CDKN1A,KLB,PRKD3
Macropinocytosis Signaling	significant	1.56	0.0494		IRS1,CD14,KLB,PRKD3
Alanine Degradation III	significant	1.55	0.5		GPT2
Taurine Biosynthesis	significant	1.55	0.5		CSAD
Alanine Biosynthesis II	significant	1.55	0.5		GPT2
GADD45 Signaling	significant	1.54	0.105		CCNE2,CDKN1A
DNA damage-induced 14-3-3σ Signaling	significant	1.54	0.105		CCNE2,RAD1
Growth Hormone Signaling	significant	1.53	0.0482	-2	IRS1,SOCS6,KLB,PRKD3
Prolactin Signaling	significant	1.53	0.0482	-2	IRS1,SOCS6,KLB,PRKD3
JAK/Stat Signaling	significant	1.53	0.0482	-2	IRS1,SOCS6,CDKN1A,KLB
iCOS-iCOSL Signaling in T Helper Cells	significant	1.52	0.0407	-1	CD3G,IRS1,LAT,KLB,IL2RB
Phagosome Formation	significant	1.52	0.0407		PLCE1,SCARA3,IRS1,KLB,PRKD3
Purine Nucleotides Degradation II (Aerobic)	significant	1.5	0.1		NT5E,ACPP
Aldosterone Signaling in Epithelial Cells	significant	1.49	0.0357	-0.816	PLCE1,PIP5K1C,SLC12A2,IRS1,KLB,PRKD3
LPS-stimulated MAPK Signaling	significant	1.46	0.046	-1	IRS1,CD14,KLB,PRKD3
Docosahexaenoic Acid (DHA) Signaling	significant	1.43	0.0577		IRS1,BCL2A1,KLB
PKCθ Signaling in T Lymphocytes	significant	1.4	0.0376	-1	CD3G,MAP3K13,IRS1,LAT,KLB
Reelin Signaling in Neurons	significant	1.39	0.0435		IRS1,ARHGEF16,ARHGEF3,KLB
Methionine Salvage II (Mammalian)	significant	1.38	0.333		BHMT2
Melanoma Signaling	significant	1.37	0.0545		IRS1,CDKN1A,KLB
Unfolded protein response	significant	1.37	0.0545		SREBF2,XBP1,CEBPD
Estrogen-mediated S-phase Entry	significant	1.35	0.0833		CCNE2,CDKN1A
Tryptophan Degradation III (Eukaryotic)	significant	1.35	0.0833		ACMSD,IDO2
Prostate Cancer Signaling	significant	1.33	0.0417		CCNE2,IRS1,CDKN1A,KLB
Superpathway of Inositol Phosphate Compounds	significant	1.31	0.0299		PLCE1,TMEM55B,PIP5K1C,PPP1R7,IRS1,CDIPT,KLB
