# Supplementary material for: A history of obesity leaves an inflammatory fingerprint in liver and adipose tissue
Source: Int J Obes (Lond). 2017 Oct 24;42(3):507–17. doi: 10.1038/ijo.2017.224 (PMC5880583; doi:10.1038/ijo.2017.224)
Supplement: Supplementary Tables 12-13 [file ijo2017224x9.xlsx]

## Sheet: SuppTable12
Supplemental Table 12: 776 regulated hepatic genes between obese versus lean mice with fold-change >1.2x p<0.01
Probeset	Gene Symbol	Linear fold-change, obese versus lean	Linear average expression, obese	Linear average expression, lean
17408015	Hist2h3c2	1.6361	10.0573	6.14711
17215885	Agxt	1.35492	290.712	214.561
17374332	Fmn1	1.54668	19.4448	12.5719
17219356	Tstd1	1.47534	923.142	625.714
17434490	Steap4	1.23443	373.404	302.491
17305028	Fam25c	1.55325	220.585	142.015
17394461	Slc13a3	1.66201	77.0396	46.3533
17258547	Ten1	1.32623	18.5348	13.9755
17322750	Abat	1.49914	750.945	500.916
17373930	Them7	1.64377	258.641	157.346
17402025	Dbt	1.2699	329.786	259.695
17310282	Agxt2	1.36977	991.27	723.678
17522726	Bcl2a1c	1.58944	8.14287	5.12309
17449939	Antxr2	1.69786	41.879	24.6658
17312567	Gpt	1.31153	248.088	189.158
17423893	Smim8	1.30912	43.6429	33.3377
17293020	Lect2	1.37067	1479.2	1079.18
17512809	Hp	1.25798	3976.48	3161.01
17233720	Ppa1	1.29438	403.42	311.669
17392472	Ralgapa2	-1.2392	122.529	151.838
17223138	Pgap1	-1.28591	131.284	168.819
17509083	Fam149a	-1.25234	61.2254	76.675
17345527	Klhdc3	-1.30181	115.64	150.542
17355366	Smad4	-1.24399	103.676	128.972
17229233	Dcaf6	-1.21007	209.445	253.443
17300608	Rec8	-1.30143	16.7392	21.785
17245481	Rassf3	-1.31585	59.9346	78.865
17323465	Snap29	-1.28941	50.3817	64.9625
17249801	Gm2a	-1.34391	397.98	534.849
17398970	Mef2d	-1.33887	61.7082	82.6193
17283096	Galc	-1.64538	20.8998	34.3882
17472497	Gys2	-1.24398	635.709	790.808
17414434	Ugcg	-1.45129	48.3013	70.0994
17425095	Gabbr2	-1.69967	92.7561	157.655
17501787	Tm6sf2	-1.36128	144.025	196.058
17289304	Col4a3bp	-1.31004	166.609	218.264
17437765	Klb	-1.41886	91.5081	129.837
17410251	Enpep	-1.4289	250.108	357.379
17498874	Gm1840	-1.47162	99.9935	147.153
17542695	17542695	-1.4587	28.0013	40.8454
17489620	Gpi1	-1.45411	576.563	838.385
17406925	Hcn3	-1.39312	12.9319	18.0157
17248666	Rnf145	-1.51282	70.9353	107.313
17269521	Acly	-1.55627	448.741	698.363
17399266	Pklr	-1.38754	614.897	853.193
17547610	17547610	-1.49937	952.508	1428.16
17273348	Fasn	-1.54552	750.853	1160.46
17254395	Acaca	-1.55619	227.346	353.792
17520022	Rwdd2a	-1.93208	41.1368	79.4794
17313677	Pnpla3	-1.88034	27.4537	51.6223
17402558	Elovl6	-1.57993	559.392	883.799
17415979	Lepr	-3.35311	16.1019	53.9912
17337750	Gpr110	-3.5859	12.3304	44.2156
17214106	Igfbp2	-1.98454	127.967	253.955
17404073	17404073	-3.77489	117.734	444.432
17216779	Acmsd	-1.34349	54.7054	73.4959
17396056	Fabp5	-3.2099	77.3384	248.248
17520905	Slco2a1	-1.7052	223.797	381.617
17548717	Fabp5	-2.63353	658.469	1734.1
17548238	Fabp5	-2.61942	670.25	1755.67
17464718	Asns	-1.35217	9.56629	12.9353
17500694	17500694	-1.97995	13.1581	26.0524
17419890	Il22ra1	-1.61559	37.5373	60.6448
17469786	17469786	-1.78711	12.2469	21.8865
17231116	GENSCAN00000023202	-1.49285	487.141	727.231
17361073	Gstp1	-1.44029	4050.6	5834.06
17299703	Tmem253	-1.3629	25.7445	35.0873
17530233	Srprb	-1.33951	44.398	59.4718
17317264	Gm23475	-2.29073	6.02012	13.7905
17295670	Ocln	-1.33254	29.1683	38.8679
17322637	Smim22	-1.4896	207.838	309.596
17493880	Atg16l2	-1.45326	37.6254	54.6796
17299575	Ang	-1.28685	1154.04	1485.07
17500716	Slc7a2	-1.41928	321.618	456.467
17513986	2810455O05Rik	-1.26558	6.87826	8.70498
17496150	Lat	-1.24955	10.9391	13.6689
17450718	Fam69a	-1.48841	21.0925	31.3943
17465229	Tmem229a	-1.25426	10.5711	13.2588
17407001	Efna3	-1.57622	9.51612	14.9995
17491890	17491890	-1.20711	342.161	413.026
17397333	LOC102632135	-1.51704	16.1224	24.4584
17308257	Sorbs3	-1.38101	119.189	164.601
17361081	Gstp2	-1.36124	1734.87	2361.57
17489384	Lsr	-1.31005	212.495	278.379
17382574	BC029214	-1.32486	20.4857	27.1408
17493450	Rsf1os1	-1.51179	6.49066	9.81252
17493723	Spcs2	-1.3086	15.2386	19.9413
17350909	Chsy3	-1.29501	30.6047	39.6334
17425566	Ptpn3	-1.37207	73.1129	100.316
17430354	Rbbp4	-1.30393	109.598	142.907
17318312	Nrbp2	-1.44172	34.8735	50.2778
17435888	Agbl5	-1.24886	16.0518	20.0464
17425018	5830415F09Rik	-1.2329	9.38582	11.5718
17293813	17293813	-1.50559	6.01199	9.05159
17431502	Lypla2	-1.42617	63.0729	89.9528
17232358	Ptprk	-1.21915	266.077	324.387
17278200	Ifi27	-1.22884	774.134	951.285
17366597	Usp6nl	-1.35402	68.761	93.1037
17368009	Abca2	-1.23198	31.2802	38.5365
17355026	Atp8b1	-1.27077	145.705	185.157
17529316	Fam46a	-1.30059	16.0354	20.8554
17316831	Nudcd1	-1.29482	55.6982	72.119
17345293	Vegfa	-1.24511	280.322	349.032
17519794	Senp6	-1.25793	181.38	228.164
17363927	Asah2	1.36755	221.856	162.229
17411323	Acadm	1.26629	1629.16	1286.56
17485297	Cd81	1.24128	2361.04	1902.1
17505648	Cog4	1.25651	171.6	136.569
17350517	Hsd17b4	1.23927	1448.13	1168.54
17362801	Tmem109	1.27174	17.6221	13.8568
17434333	Pex1	1.23663	103.774	83.9166
17312054	Khdrbs3	1.31097	84.7722	64.6638
17310922	Matn2	1.34191	10.4204	7.76535
17272241	Acox1	1.36697	2347.68	1717.43
17527123	Acat1	1.29768	1084.31	835.577
17244263	4930485B16Rik	1.26464	9.03733	7.14618
17280810	Arl4a	1.4145	300.723	212.6
17253901	Rnf135	1.23981	30.7381	24.7925
17350134	Pou4f3	1.29265	10.43	8.0687
17373484	Pex16	1.26484	338.08	267.291
17301061	Mipep	1.46098	170.767	116.885
17218765	Kifap3	1.39888	16.1236	11.526
17320474	Sco2	1.27685	85.4907	66.9543
17516098	Siae	1.3092	333.552	254.775
17352680	Abhd3	1.2908	252.905	195.929
17288548	Slc12a7	1.27881	71.072	55.5765
17230823	Lyplal1	1.53697	174.198	113.339
17405365	Wwtr1	1.30367	102.487	78.6144
17457876	Gstk1	1.39663	931.27	666.796
17398611	Pet112	1.32047	33.8824	25.6593
17459014	Abcg2	1.35726	337.985	249.02
17402350	Fabp2	1.23473	2607.77	2112.02
17468865	Chchd6	1.48275	22.2107	14.9794
17329220	Ehhadh	1.33521	942.487	705.874
17265748	Aspa	1.39108	173.869	124.988
17403775	Cryz	1.33082	606.278	455.568
17301502	Adra1a	1.34434	13.9616	10.3855
17317056	Enpp2	1.67638	474.303	282.934
17410390	Hadh	1.2666	1301.02	1027.17
17507673	Tdrp	1.34481	14.6097	10.8638
17526988	1810046K07Rik	1.75564	20.6286	11.7499
17394829	Atp9a	1.34654	68.0848	50.5629
17263765	Slc47a1	1.41205	227.455	161.082
17539271	Gpr64	1.27186	16.9209	13.3041
17334253	Eci1	1.34986	570.278	422.473
17310816	Cmbl	1.55265	467.369	301.015
17383835	Uck1	1.38334	30.3114	21.9118
17358103	Aldh1a1	1.31749	3964.11	3008.84
17411621	LOC102636258	1.47778	14.9366	10.1075
17383104	Agpat2	1.30124	331.216	254.539
17396152	Car3	1.26103	3487.66	2765.73
17524156	4931406C07Rik	1.43099	852.16	595.504
17250519	Dhrs7b	1.44929	83.9935	57.955
17406482	Cd1d1	1.49403	246.913	165.266
17394036	Fitm2	1.34153	93.8545	69.961
17453617	Tmem120a	1.53362	145.992	95.1944
17484271	Mgmt	1.4874	120.233	80.8342
17549542	Atg7	1.29456	122.742	94.8142
17538852	Hsd17b10	1.48846	502.187	337.387
17511748	Ces1g	1.69965	589.758	346.989
17319554	Pmm1	1.79804	24.0624	13.3826
17284037	Mpc1	1.26457	590.523	466.974
17366437	Fam107b	1.32307	48.9586	37.0039
17400599	Txnip	1.34114	453.664	338.268
17212982	Aox1	1.30193	254.11	195.179
17501250	Hpgd	1.4187	740.532	521.979
17325234	Sema5b	1.58115	25.2283	15.9556
17455787	Gngt1	1.47401	11.7423	7.96623
17326604	Robo1	1.53714	98.6024	64.1468
17226346	Insig2	1.42504	323.172	226.781
17397990	Mme	1.31303	534.534	407.098
17363828	Ermp1	1.59226	149.781	94.0685
17423107	Tox	1.52597	50.7633	33.2663
17215820	Gpc1	1.74926	42.029	24.0268
17419783	Paqr7	1.35262	86.8074	64.1772
17469406	Gm765	1.47397	10.9796	7.44899
17250582	17250582	1.33293	2367.95	1776.5
17252912	Tlcd2	1.93068	143.197	74.1692
17263724	Aldh3a2	1.38307	1415.92	1023.75
17482079	Sox6os	1.70238	33.138	19.4657
17394538	Sulf2	1.7184	64.0639	37.2811
17287170	Omd	2.1808	65.8741	30.2064
17277140	Acot1	1.62344	158.306	97.5125
17520073	Nt5e	1.5672	27.2812	17.4077
17425202	Acnat2	1.62067	67.233	41.4848
17358094	1500015L24Rik	1.7026	10.858	6.37732
17498323	Tnfrsf23	1.75331	23.1283	13.1912
17547493	Gm20262	1.60458	9.65121	6.01479
17352862	Aqp4	1.62729	31.1672	19.1528
17543290	Arhgef9	1.67171	21.0313	12.5807
17549772	17549772	1.7826	34.8705	19.5615
17331585	E330011O21Rik	1.69913	62.352	36.6965
17364192	1500017E21Rik	1.51808	74.8216	49.2871
17357827	Gm4952	1.64617	528.232	320.885
17466687	Osbpl3	2.22801	63.8777	28.6703
17223946	Erbb4	1.48562	28.9488	19.486
17549388	17549388	1.79807	31.596	17.5722
17417223	Cyp4a10	1.74184	1583.6	909.153
17267846	Abcc3	1.53342	515.981	336.491
17231248	G0s2	1.70495	581.854	341.273
17358098	E030003E18Rik	2.09448	43.2871	20.6672
17258961	Gm11752	1.54261	58.8502	38.1498
17220941	17220941	1.88776	570.326	302.117
17549556	17549556	1.55332	783.454	504.375
17404091	Fabp4	2.10401	308.611	146.677
17232082	Raet1e	2.7684	88.0402	31.8018
17424656	Tpm2	2.12805	30.002	14.0984
17318118	9030619P08Rik	2.21734	487.334	219.783
17507128	Fcor	1.86612	63.4158	33.9827
17492417	Pex11a	1.62546	346.056	212.897
17300544	Fitm1	2.12286	342.862	161.509
17312829	Lgals1	1.96239	624.665	318.318
17445715	Cd36	1.9821	885.653	446.827
17363425	C730002L08Rik	2.09915	16.8373	8.021
17244705	Acss3	1.60684	75.8331	47.1938
17346125	Plin4	2.26036	89.4558	39.5759
17461942	Pparg	1.88362	190.233	100.993
17488105	Cyp2a22	3.08063	103.09	33.4639
17214672	Mogat1	2.21983	32.2248	14.5168
17232162	Vnn1	1.97025	334.814	169.935
17469754	Cidec	4.11254	374.751	91.1241
17351457	Cidea	3.81709	47.0211	12.3186
17235018	Cfd	6.15247	69.503	11.2968
17232394	Themis	6.31114	61.6445	9.76757
17337816	Cyp39a1	-1.79142	122.597	219.623
17427401	Cyp2j9	-1.69231	48.188	81.549
17519108	17519108	-1.68658	22.5176	37.9776
17291275	Lrrc16a	-2.00274	63.6908	127.556
17471127	Cd9	-1.41192	76.1836	107.565
17285204	Ero1lb	-1.43727	184.596	265.315
17506356	Zfpm1	-1.4383	32.5993	46.8877
17268581	Pcgf2	-1.46438	26.1029	38.2247
17455878	Peg10	-1.53661	19.9942	30.7232
17460941	Slc6a6	-1.4185	294.021	417.069
17339902	Rmdn2	-1.4576	17.9156	26.1138
17504074	Cpne2	-1.35647	67.4085	91.4374
17445426	Steap2	-1.40765	12.7551	17.9546
17229178	Atp1b1	-1.38338	461.196	638.009
17381357	Camk1d	-1.66799	70.0931	116.915
17448645	Nfxl1	-1.42807	51.7346	73.8808
17292023	17292023	-1.39821	31.2437	43.6852
17338529	Btg3	-1.30292	11.1694	14.5528
17522626	Dclk3	-1.2582	31.6546	39.828
17422745	Dvl1	-1.41575	36.9697	52.3398
17364932	Got1	-1.3854	530.072	734.361
17477979	Dbp	-1.42973	69.6752	99.6165
17439131	Stbd1	-1.3737	61.772	84.8564
17249962	Gm12246	-1.40598	8.50171	11.9533
17393883	Zhx3	-1.26684	68.8372	87.2058
17441490	Fbxo21	-1.45498	70.5944	102.714
17262224	9930111J21Rik1	-1.43157	52.9337	75.7781
17545440	Tspyl2	-1.35526	32.2129	43.6568
17495790	Crym	-1.28324	23.7676	30.4995
17214543	Gmppa	-1.2552	73.3294	92.0427
17334147	Mir5125	-1.53991	270.419	416.42
17279277	Aspg	-1.49423	116.56	174.167
17483447	Setd1a	-1.27661	26.8332	34.2555
17508593	Mak16	-1.25604	61.8842	77.729
17471107	Plekhg6	-1.35724	21.1469	28.7015
17382459	Ndor1	-1.33035	27.6266	36.753
17466581	Zfp467	-1.36467	46.6003	63.5942
17527977	Glce	-1.29899	121.386	157.678
17355738	Zfp236	-1.39168	29.143	40.5577
17493685	Gm4980	-1.26697	50.8159	64.3823
17391233	Itpripl1	-1.36806	33.0881	45.2664
17401650	Amigo1	-1.32384	25.3306	33.5338
17345613	Ubr2	-1.21728	217.458	264.707
17304646	Phf7	-1.41365	40.3875	57.0936
17540059	Porcn	-1.43939	27.526	39.6208
17271307	Abca8b	-1.38711	107.111	148.574
17496492	Asphd1	-1.25621	12.5491	15.7642
17335790	LOC102631757	-1.35359	76.2483	103.209
17469814	Atp2b2	-1.26676	12.5134	15.8514
17286271	Agtr1a	-1.29574	264.723	343.013
17534569	Utp14a	-1.34681	45.8821	61.7947
17483532	Kat8	-1.22345	195.726	239.461
17285347	Arid4b	-1.23474	50.3922	62.221
17238482	Rnf41	-1.25535	24.1236	30.2835
17313688	Samm50	-1.21306	265.664	322.268
17360655	Fam160b1	-1.37723	145.352	200.183
17283203	Foxn3	-1.31299	62.56	82.1409
17272745	Usp36	-1.24761	28.2577	35.2547
17285620	Trim27	-1.24272	44.911	55.8118
17323209	Prkdc	1.21875	35.4457	29.0836
17337719	Mut	1.21339	605.399	498.934
17345124	Enpp4	1.37863	105.551	76.5626
17464146	Cmas	1.29639	276.016	212.912
17475487	Cyp2a12	1.24697	2348.22	1883.14
17381475	Celf2	1.25829	27.0105	21.4661
17286283	Dusp22	1.22926	147.548	120.03
17389157	Fibin	1.25531	13.2983	10.5936
17343789	Psmb9	1.44605	326.151	225.546
17451721	Gatc	1.30458	130.707	100.191
17289132	A630019I02Rik	1.25	8.08746	6.46994
17500996	Acsl1	1.28499	1909.68	1486.15
17253118	Gm12339	1.30475	8.29337	6.35628
17340285	Msh2	1.3311	52.3549	39.3321
17519940	Bckdhb	1.20874	387.987	320.984
17248242	Snrnp25	1.41955	35.7296	25.1696
17500626	Tusc3	1.35397	46.4439	34.3022
17332851	Gtf2h5	1.28674	413.555	321.397
17511196	Gcdh	1.28396	1007.73	784.861
17342581	Decr2	1.23248	1019.38	827.093
17531281	Tma7	1.25842	625.678	497.193
17363220	Cep78	1.23906	11.8274	9.54552
17213021	Aox3	1.35019	1398.44	1035.74
17248104	Rtn4	1.33178	118.145	88.7122
17501061	Enpp6	1.43944	14.4083	10.0097
17521875	Slc25a20	1.37856	217.583	157.833
17285691	Hist1h2bp	1.3192	282.686	214.286
17501346	Mfap3l	1.28926	8.89448	6.89889
17549770	17549770	1.24047	96.307	77.6374
17323302	Pkp2	1.39745	92.8465	66.4402
17219789	Kmo	1.2199	1653.65	1355.55
17404750	Mccc1	1.29021	152.882	118.494
17211004	Adhfe1	1.25824	766.19	608.937
17362869	AW112010	1.32065	562.404	425.855
17438823	Dck	1.38444	14.0285	10.133
17337844	Enpp5	1.34275	280.589	208.966
17375327	Casc4	1.47761	42.5556	28.8004
17303412	Acox2	1.25229	399.019	318.631
17497509	Mir202	1.35748	9.3423	6.8821
17233039	Rtn4ip1	1.36887	154.335	112.746
17513135	Ldhd	1.28253	336.855	262.65
17523531	Tmem42	1.29023	56.9575	44.1452
17334846	Tmem8	1.26203	112.29	88.9756
17340774	Pacrg	1.28434	8.86318	6.90097
17295278	Hexb	1.70389	114.903	67.4358
17444068	Nudt1	1.35633	64.4265	47.5007
17549536	17549536	1.32512	118.233	89.2242
17211526	Gm5524	1.27761	254.762	199.404
17292262	Tpmt	1.57862	282.884	179.197
17306692	Gm15932	1.28967	94.8136	73.5175
17455386	Slc46a3	1.55324	170.935	110.051
17246284	Suox	1.38154	394.219	285.347
17277170	Acot6	1.27213	8.75106	6.87907
17327876	Rogdi	1.32707	106.861	80.5241
17516649	Treh	1.41819	10.5902	7.46738
17346637	Efna5	1.57376	46.147	29.3229
17295503	Mccc2	1.36914	132.488	96.7676
17381864	Trdmt1	1.34628	28.5957	21.2405
17436755	Msantd1	1.33138	10.2709	7.71448
17380211	Ctcflos	1.35088	45.4118	33.6165
17302074	Tsc22d1	1.32006	40.8199	30.9228
17233534	Sowahc	1.29144	16.2186	12.5585
17410845	Clca1	1.77431	19.8648	11.1958
17496763	Stx1b	1.40561	17.9144	12.7449
17323098	Mpv17l	1.31377	50.0921	38.1286
17491199	Saa4	1.6481	1158.22	702.762
17439622	Agpat9	1.49325	29.4237	19.7045
17322113	Krt8	1.54618	498.599	322.471
17533713	Timp1	1.63783	9.66383	5.90039
17358797	Fas	1.51515	107.859	71.1867
17273292	Dcxr	1.35734	382.338	281.682
17416154	Gm12718	1.41377	21.5999	15.2782
17510667	Tmem184c	1.78575	62.4839	34.9902
17301514	Gm10032	1.81133	19.8085	10.9359
17282021	AI463170	1.37934	47.5626	34.4822
17219231	Nr1i3	1.34219	1092.15	813.707
17526695	Nnmt	1.69687	163.067	96.0987
17363470	Gda	1.76595	131.975	74.7328
17438987	Cxcl1	1.7822	26.9664	15.131
17519682	Gm10639	1.54164	44.1686	28.6504
17495097	Lyve1	1.74301	106.514	61.109
17450501	Gbp10	1.52911	185.695	121.44
17413674	Aldh1b1	1.5825	25.7176	16.2513
17512765	3010033K07Rik	1.84562	19.3437	10.4809
17427928	Dio1	1.50175	589.538	392.567
17398441	Asic5	1.36	27.9366	20.5416
17243638	Mterfd3	1.61731	20.1024	12.4295
17467154	Ppm1k	1.47678	458.121	310.216
17284654	Igh-VJ558	1.74348	13.1093	7.51905
17327985	X61497	1.59503	660.871	414.333
17449394	Sult1b1	1.49395	77.0762	51.5921
17397575	Postn	1.89794	64.4156	33.9398
17491368	Csrp3	1.75312	233.332	133.095
17258220	Slc16a5	1.93298	42.8969	22.1921
17423577	Atp6v0d2	1.8323	13.8027	7.53301
17510264	Haus8	1.70301	39.1947	23.015
17520624	Rbp1	2.23292	254.429	113.944
17218139	C730036E19Rik	1.89759	1016.68	535.772
17519673	Gsta1	2.03099	488.231	240.391
17221676	Gm4956	2.52287	71.2154	28.228
17289160	Gm15622	1.70366	342.371	200.963
17548532	17548532	2.24922	80.955	35.9925
17529764	Pls1	2.23789	17.9691	8.02946
17269096	Krt23	2.59137	21.8116	8.41703
17491205	Saa1	3.30985	690.778	208.703
17337545	Ubd	2.88046	23.0587	8.00521
17271907	LOC102634708	3.28363	190.71	58.0792
17383892	Lcn2	3.5241	156.293	44.3499
17478195	Saa2	3.04848	693.534	227.501
17414747	Orm2	2.83197	154.428	54.5302
17414738	Orm3	4.41163	47.3388	10.7305
17407412	Sprr1a	6.54847	91.7124	14.0052
17227089	Btg2	1.79394	49.8414	27.7832
17266946	Ccl5	1.64866	123.303	74.7898
17540154	Cybb	1.4624	85.0589	58.164
17419437	Ptafr	1.3256	39.366	29.6967
17240621	Aim1	1.32767	59.0867	44.5039
17357072	Pla2g16	1.40164	26.1773	18.6761
17321365	Kmt2d	-1.26627	31.94	40.4447
17413474	Reck	-1.60339	37.6355	60.3445
17544919	Nup62cl	-1.44059	6.17276	8.89244
17493807	Plekhb1	-1.4939	16.6602	24.8886
17291854	Rpp40	-1.5029	41.115	61.7919
17410400	Cyp2u1	-1.48795	112.766	167.791
17510484	Cib3	2.5134	198.167	78.844
17499117	Atp11a	1.29311	34.5171	26.6931
17548358	17548358	1.49883	545.029	363.636
17508938	Fgl1	1.20928	1594.38	1318.45
17324259	Map3k13	1.6635	40.2585	24.2011
17378348	Trp53inp2	1.32598	85.9279	64.8034
17492314	Mfge8	1.66303	31.4819	18.9305
17365493	Obfc1	1.33892	18.2208	13.6085
17458393	Tmem176a	1.42569	447.41	313.82
17359160	Plce1	1.50932	49.1845	32.5871
17284396	LOC101056284	1.40419	10.5263	7.49631
17486308	Gm3912	1.29909	37.7467	29.0562
17502962	Gipc1	1.32233	38.4241	29.0579
17486620	Ube2m	-1.37946	62.9519	86.8398
17536501	Eda	1.71258	10.5618	6.16719
17449562	Rassf6	-1.49493	30.1474	45.0681
17437631	Tbc1d1	1.31692	14.4047	10.9382
17464367	Ppfibp1	-1.29532	115.019	148.986
17268884	Nr1d1	-1.67579	197.289	330.613
17386709	Gm24996	-1.27269	7.61977	9.69759
17279923	Slc7a15	-1.42449	23.4348	33.3825
17509809	Gm10033	-1.4397	29.578	42.5835
17535535	Zfp275	-1.33601	30.7147	41.0352
17505453	Snord71	-1.50323	47.6813	71.6759
17399404	Gm15998	-1.76368	10.2623	18.0994
17415432	Gm22804	-1.42931	57.0225	81.5031
17365444	Pcgf6	-1.34795	32.2586	43.4831
17474846	Vmn1r170	-1.35752	24.5482	33.3246
17433610	Arhgef16	-1.27405	13.7786	17.5547
17333709	Spaca6	-1.44155	19.3061	27.8308
17485389	Shank2	-1.3527	17.9304	24.2544
17246967	Xbp1	-1.22388	232.993	285.156
17550420	17550420	-1.42082	8.73586	12.4121
17306071	Tmem55b	-1.28185	37.5955	48.1917
17300697	Khnyn	-1.37805	20.2101	27.8505
17366497	Sephs1	-1.2539	45.1875	56.6606
17418187	Pabpc4	-1.30392	37.9045	49.4245
17511263	Best2	-1.25502	6.79316	8.52554
17407721	Gabpb2	-1.28417	32.1642	41.3043
17283685	Gsc	-1.24478	11.7857	14.6707
17235730	Smim24	1.23954	12.9864	10.4769
17350824	Slc12a2	1.40427	43.0987	30.6911
17509537	Palld	1.30267	23.2527	17.8501
17463806	Gm8994	1.29641	12.8735	9.93014
17515277	Smarca4	1.36547	180.985	132.545
17327084	Ifngr2	1.28668	124.259	96.5733
17225379	Asb18	1.31947	8.73602	6.62087
17420619	Emc1	1.27478	77.842	61.063
17415219	Acer2	1.31596	40.1011	30.4729
17253297	Abhd15	1.35831	37.6382	27.7095
17478961	Pcsk6	1.24174	134.772	108.535
17291694	Serpinb1a	1.5521	12.2077	7.8653
17311551	Col14a1	1.52001	91.8013	60.3951
17421511	Zfp600	1.6094	56.8798	35.3423
17468432	Cml5	1.85284	247.306	133.474
17428457	Cyp4a14	1.67383	1600.04	955.92
17322146	Csad	-1.92653	78.1596	150.577
17489989	AI987944	-1.64226	47.9126	78.6849
17516921	Zpr1	-1.51204	148.937	225.198
17357444	Fads3	-1.91371	59.0854	113.072
17234742	Gm3285	-1.41174	32.552	45.9551
17499251	Gm17023	-1.89815	12.2772	23.3038
17466958	Gm15527	-1.59557	12.0004	19.1475
17214753	Irs1	-1.38856	44.2481	61.4414
17478958	1810008I18Rik	-1.37826	1053.38	1451.84
17276297	2210039B01Rik	-1.5476	62.8101	97.2049
17532947	Praf2	-1.36322	25.9805	35.4172
17444202	Foxk1	-1.47234	36.4102	53.6083
17497904	Slc25a22	-1.26931	96.9405	123.048
17420422	2310026L22Rik	-1.44696	18.8631	27.2942
17256138	Thra	-1.26664	25.8102	32.6922
17379268	Hnf4a	-1.29054	209.932	270.925
17537199	Gm6377	-1.28619	8.95589	11.5189
17550600	Rn45s	-1.55212	2275.89	3532.45
17254670	Ska2	-1.27244	9.40986	11.9735
17496352	2510046G10Rik	-1.47968	18.4797	27.344
17499290	2810030D12Rik	-1.4339	20.3235	29.1419
17324774	Ubxn7	-1.22768	77.0539	94.5973
17288257	Gm26715	-1.34017	16.4404	22.0329
17344114	1110038B12Rik	-1.20527	194.325	234.213
17550484	Zfhx2os	-1.38117	27.0812	37.4038
17466488	Tpk1	1.3182	37.896	28.7482
17512654	17512654	1.41707	212.705	150.102
17400048	Rorc	1.3154	211.964	161.14
17310304	Rad1	1.29983	20.785	15.9905
17468798	Mcm2	1.27932	19.2807	15.071
17353962	Fgf1	1.29495	169.453	130.857
17285007	Pitrm1	1.25752	174.304	138.609
17292477	Cenpp	1.42844	9.49897	6.64987
17289163	Dmgdh	1.24334	898.014	722.261
17323297	Cebpd	1.38458	18.3626	13.2623
17446145	Gm15587	1.42883	19.6099	13.7245
17219156	3110045C21Rik	1.38409	11.761	8.49726
17340495	17340495	1.39199	14.6217	10.5041
17268909	Top2a	1.27167	9.42454	7.41116
17216296	Gm17634	1.38141	14.1941	10.275
17508174	Ido2	1.30992	109.492	83.5869
17225413	Col6a3	1.54239	18.9986	12.3176
17518543	17518543	1.35695	15.7406	11.6
17295745	Cenph	1.41273	8.51147	6.02482
17505599	Vac14	1.43327	84.5252	58.9736
17316754	Lrp12	1.41529	14.8204	10.4717
17548228	Cisd3	1.37953	235.322	170.581
17523486	Zfp105	1.35152	12.0051	8.88267
17508111	Ap3m2	1.30431	12.2153	9.3653
17464534	Samd9l	1.42774	35.6669	24.9813
17479354	Abhd2	1.48574	249.25	167.761
17291005	Hist1h1b	1.72344	9.56146	5.5479
17480528	17480528	1.7933	32.6149	18.1871
17467410	Igkv19-93	1.55089	13.6068	8.77353
17327270	Dopey2	1.75779	77.5103	44.0953
17529575	Bcl2a1b	1.77293	74.6068	42.0811
17499480	Kbtbd11	1.5893	17.837	11.2232
17507321	Efnb2	1.75544	18.4537	10.5123
17330612	Ccdc80	2.00973	63.9124	31.8015
17212461	Col3a1	1.75078	59.1844	33.8047
17389460	4930533B01Rik	1.7372	16.1637	9.30445
17335467	Cdkn1a	2.53694	48.4775	19.1086
17439830	Spp1	1.90418	189.029	99.2706
17354157	Spink3	3.04936	54.2373	17.7865
17394126	Wfdc15b	1.36365	8.22805	6.03383
17288896	Actg1	1.61147	40.24	24.971
17548311	Gm3579	1.54502	1164.78	753.89
17548750	17548750	1.55668	71.3918	45.8616
17413033	Ccl19	1.32414	53.4719	40.3825
17223277	Gm6644	1.28406	15.6166	12.1619
17379864	1500012F01Rik	-1.28082	190.849	244.443
17280383	Colec11	1.34465	86.4698	64.3066
17273440	Cd7	-1.31242	7.79965	10.2364
17538590	Pfkfb1	1.28411	281.105	218.909
17213890	NONMMUT001338	-1.56839	88.8615	139.369
17275408	Nubpl	1.27583	69.4122	54.4057
17547829	5330427O13Rik	-1.41838	11.2002	15.8861
17322793	1810013L24Rik	-1.22789	178.723	219.452
17472760	Bhlhe41	-1.38826	19.5121	27.0879
17229681	Ppox	-1.31074	31.1324	40.8063
17255476	4833417C18Rik	-1.27416	10.6535	13.5742
17438621	Ugt2b35	-1.27314	80.3721	102.325
17392937	Sox12	-1.44596	6.80997	9.84694
17267184	Mir5110	-1.55385	21.5407	33.471
17248424	Gm25799	-2.12747	11.2914	24.022
17392076	Hao1	1.22483	684.418	558.786
17334970	Bnip1	-1.27245	80.5787	102.532
17343387	Akap8l	-1.21348	70.1417	85.1156
17483220	Cdipt	-1.26938	81.3906	103.315
17514049	Taf5l	-1.32501	18.7436	24.8354
17466204	E330009J07Rik	-1.32238	18.8186	24.8854
17347406	Prkd3	-1.31793	212.892	280.578
17446775	Preb	-1.27526	105.891	135.037
17496452	Taok2	-1.30023	55.4652	72.1173
17346427	Khsrp	-1.26919	52.0726	66.0899
17336681	Tnxb	1.26553	23.6379	18.6783
17373680	Pamr1	1.25601	11.2905	8.98914
17263004	Atox1	1.25707	1725.2	1372.39
17217373	Fmod	1.30696	10.7308	8.2105
17548709	17548709	1.26792	10.197	8.04227
17344137	Gm10501	1.36797	8.78752	6.42377
17223490	Tmem237	1.32499	19.165	14.4643
17212719	Sdpr	1.40697	40.1945	28.5681
17503446	Gpt2	1.23945	527.764	425.805
17412973	Ccl19	1.29829	54.3548	41.8664
17260761	Plek	1.36153	16.0633	11.7979
17524752	Spc24	1.40495	160.5	114.239
17529014	Gm8074	1.32508	207.164	156.34
17549352	17549352	1.38326	65.3704	47.2582
17226550	Mcm6	1.69912	39.9134	23.4905
17293348	Ctla2b	1.52182	44.639	29.3326
17285631	Gpx6	1.40674	20.4129	14.5108
17328432	Mcm4	1.63001	33.7166	20.6849
17249829	17249829	1.59547	438.637	274.927
17549538	17549538	1.7243	75.7226	43.9149
17508170	1810011O10Rik	1.99725	141.359	70.7767
17353747	Cd14	1.84456	13.5193	7.32926
17218927	Dpt	2.46026	104.872	42.6264
17332690	C530047H08Rik	-1.3664	8.94616	12.224
17530406	Acpp	-2.16694	25.575	55.4195
17542021	Mir505	-1.37192	477.876	655.609
17459447	Gm23346	-1.40491	54.9714	77.23
17274751	Sh3yl1	-1.30194	10.764	14.0141
17447036	17447036	-1.40701	16.7491	23.5661
17353358	Stard4	-1.29294	106.402	137.571
17392828	LOC102633071	-1.28783	10.5513	13.5882
17251714	Sox15	-1.40982	6.88265	9.70329
17224617	17224617	-1.33605	203.812	272.303
17497449	Nkx6-2	-1.22277	13.6876	16.7368
17523332	Nktr	-1.22899	154.338	189.68
17345664	Gm23657	-1.59542	66.5709	106.209
17290185	LOC102633691	1.24744	11.6128	9.30929
17514603	Tmem123	1.26428	118.086	93.4019
17517215	LOC102635638	1.32789	8.89844	6.70119
17277552	Cipc	1.27925	108.073	84.4816
17275405	Gm26517	1.30815	18.1194	13.8512
17374121	Ccdc34	1.43139	15.0138	10.489
17298041	Arhgef3	1.25324	98.7297	78.7795
17424373	Ccl19	1.35925	66.3306	48.7995
17355391	Me2	1.32214	25.6435	19.3955
17240901	Tbc1d32	1.47134	36.4293	24.7593
17547608	17547608	1.30695	720.306	551.134
17331148	Cmss1	1.38585	25.3771	18.3115
17513389	Mphosph6	1.40509	50.9988	36.2958
17514853	Slc36a4	1.47689	16.8799	11.4294
17411761	Ccne2	1.47144	21.5155	14.6221
17434141	Ccl19	1.29744	74.4172	57.3569
17219581	Tagln2	1.56728	63.9785	40.8214
17228563	Tor3a	1.38961	26.193	18.8491
17500543	Ppp1r3b	1.61223	454.808	282.098
17290994	Olfr1360	1.66318	33.5528	20.1738
17500548	Ppp1r3b	1.97174	156.544	79.3941
17262990	Sparc	1.57473	199.808	126.884
17434524	Abcb1a	1.74074	45.75	26.2819
17337852	Clic5	1.71936	13.036	7.58188
17516383	Snord14e	1.70599	643.442	377.167
17548987	2810025M15Rik	1.67892	47.6651	28.3904
17547994	17547994	1.66414	417.445	250.847
17352366	17352366	1.62358	59.2819	36.5131
17359689	Scd2	1.62195	17.9158	11.0458
17287889	Gm24284	1.55523	25.1536	16.1735
17501633	Lpl	1.54063	42.9132	27.8543
17344593	H2-T22	1.50893	133.381	88.3942
17368387	Gm23969	1.50402	42.1644	28.0345
17410974	Cyr61	1.50272	32.9569	21.9315
17238828	NONMMUT004549	1.48354	25.6757	17.307
17376541	Prn	1.47879	25.0513	16.9405
17236811	Lum	1.43619	56.4883	39.3321
17472632	4930579D09Rik	1.42886	28.1722	19.7166
17487218	Cd3eap	1.42563	38.1449	26.7565
17437725	Gm25154	1.42267	19.7175	13.8595
17465971	D630045J12Rik	1.42054	19.3948	13.6532
17222825	Nabp1	1.40843	128.39	91.158
17510726	Mmaa	1.40415	79.3317	56.498
17319389	Rpl3	1.40213	8.94478	6.3794
17400555	Hist2h3c2	1.39156	49.3154	35.4389
17548523	Gm6253	1.39095	29.4609	21.1804
17479736	Tm6sf1	1.38343	30.671	22.1703
17451568	Gltp	1.3762	23.406	17.0077
17313504	Srebf2	1.36827	70.2536	51.345
17358020	Nmrk1	1.36192	174.097	127.832
17339864	Ndufaf7	1.35873	59.6789	43.9226
17480740	Ucp2	1.35273	51.2054	37.8535
17227892	Prg4	1.35023	387.635	287.088
17401433	Wdr77	1.34869	59.9569	44.4557
17317233	Atad2	1.34154	22.3862	16.6869
17379523	Ube2c	1.34137	17.0631	12.7207
17506322	Gm20406	1.33715	26.4741	19.7989
17263055	4933426K07Rik	1.33566	13.4376	10.0606
17243644	Cry1	1.32706	62.7314	47.2711
17320885	E330033B04Rik	1.32639	15.5364	11.7133
17524107	Panx1	1.32516	14.3063	10.7959
17311512	Mal2	1.32343	274.925	207.736
17381256	Gm13185	1.31993	18.8377	14.2718
17379417	Sys1	1.31914	57.1104	43.2935
17517544	Rcn2	1.31706	22.2966	16.929
17377525	Gins1	1.31273	19.3007	14.7027
17501228	LOC102636193	1.31072	17.19	13.1149
17505013	Dus2	1.30928	34.5688	26.403
17393784	2010009K17Rik	1.30903	8.48922	6.48511
17396521	Egfem1	1.30691	9.76525	7.47202
17336175	Kank3	1.30632	35.116	26.8817
17274875	Nampt	1.30443	256.426	196.581
17378754	Ctnnbl1	1.30237	48.8384	37.4996
17536067	Tmem47	1.30151	40.4767	31.0999
17326725	4930478L05Rik	1.29977	38.9436	29.9619
17319009	Il2rb	1.29955	9.97698	7.67729
17474542	Gm25134	1.2988	31.9168	24.5741
17445458	Gm24525	1.29808	21.8106	16.8022
17409461	Gm9857	1.29227	23.3536	18.0717
17364665	Slit1	1.2883	11.4276	8.87026
17408985	Prok1	1.28292	14.4962	11.2994
17423317	LOC102639547	1.27484	8.2591	6.47856
17437129	Cpeb2	1.27467	129.632	101.698
17523555	Exosc7	1.26969	176.566	139.063
17226189	Inhbb	1.26954	11.4487	9.01801
17526456	Cd3g	1.26929	8.70818	6.8607
17482884	Lcmt1	1.26907	104.638	82.4524
17347645	Kcng3	1.26808	11.7558	9.27056
17294324	Cep72	1.26261	8.06692	6.3891
17530137	Slc35g2	1.26165	8.2603	6.5472
17513655	Car5a	1.2613	203.294	161.178
17410190	Larp7	1.26009	45.2798	35.9339
17425855	Inip	1.25994	23.4168	18.5856
17373105	C1qtnf4	1.25986	37.087	29.4373
17233565	Micu1	1.25701	40.6872	32.3683
17289344	Gfm2	1.25554	158.662	126.37
17277396	Jdp2	1.25471	8.89798	7.09165
17242747	R3hdm4	1.25352	31.7446	25.3244
17468665	Rab43	1.25072	66.017	52.7833
17286487	Bphl	1.24895	478.209	382.889
17531923	Cmtm7	1.24854	23.5031	18.8245
17295017	Bhmt2	1.24724	364.159	291.972
17245581	A130077B15Rik	1.23997	9.1998	7.41939
17336446	Psmb8	1.23941	81.7655	65.9711
17487743	Tex101	1.23923	9.21336	7.43475
17215968	Ppp1r7	1.23835	199.629	161.205
17431938	Igsf21	1.23717	8.97741	7.25639
17446095	Tomm7	1.23275	144.702	117.381
17466003	Zc3hav1	1.23258	104.505	84.7854
17450989	Pxmp2	1.2282	595.849	485.139
17355873	Socs6	1.22809	13.6192	11.0898
17488975	Tbcb	1.22255	330.653	270.462
17268103	17268103	1.21512	229.013	188.47
17390580	Ell3	1.21377	13.2169	10.8891
17407069	Zbtb7b	-1.20779	13.7449	16.601
17239054	Pcmt1	-1.21038	79.1291	95.776
17279148	Eif5	-1.21085	446.865	541.087
17460342	Tprkb	-1.21215	298.465	361.784
17385684	Rbms1	-1.21537	90.8222	110.383
17543264	Maged1	-1.21647	248.536	302.337
17458813	Aqp1	-1.21693	80.161	97.55
17397774	Tsc22d2	-1.21839	59.828	72.8936
17479706	Whamm	-1.22002	99.833	121.798
17440791	LOC102637926	-1.22289	10.6241	12.9921
17503068	Rfx1	-1.22547	24.494	30.0167
17448832	Lrrc66	-1.22607	8.86084	10.864
17227023	Zbed6	-1.22615	201.752	247.379
17461023	Nr2c2	-1.22624	120.828	148.164
17345677	1700001C19Rik	-1.2344	28.5313	35.219
17376391	Atrn	-1.23519	140.135	173.093
17263692	Tmem11	-1.23648	25.6078	31.6635
17334129	Srrm2	-1.23764	761.298	942.215
17295859	Gm24441	-1.23821	7.38128	9.13954
17475187	9130221H12Rik	-1.23868	44.7238	55.3987
17475625	2310022A10Rik	-1.2439	8.19925	10.1991
17352859	E430002N23Rik	-1.24848	8.08676	10.0961
17375590	Slc24a5	-1.25104	27.0921	33.8933
17441952	Brap	-1.2552	384.067	482.082
17359672	Gm10768	-1.25638	1046.38	1314.66
17252969	Rilp	-1.2564	79.2629	99.5862
17292157	Dtnbp1	-1.25716	82.2573	103.411
17280869	Zfp277	-1.2605	73.1644	92.2235
17354189	Mcc	-1.26442	85.7602	108.437
17409997	Usp53	-1.26715	18.7998	23.8221
17427917	Lrrc42	-1.27033	41.0876	52.1947
17327747	Tfap4	-1.27255	13.1356	16.7158
17463542	Tmem52b	-1.2727	10.3079	13.119
17307791	Scara3	-1.27755	9.67241	12.357
17234116	Ccdc6	-1.2819	49.2075	63.079
17268240	Gm11527	-1.28601	6.46734	8.31705
17474663	Zfp296	-1.28937	10.1646	13.1059
17343688	B3galt4	-1.29345	7.44379	9.6282
17503260	Dnase2a	-1.29365	25.1894	32.5862
17367036	Pter	-1.29471	183.441	237.502
17308165	Gm21464	-1.29711	38.698	50.1957
17436427	Maea	-1.29941	42.9461	55.8047
17271118	Pitpnc1	-1.30148	83.3047	108.42
17490391	Atf5	-1.30367	118.073	153.928
17218923	LOC102635083	-1.31085	6.8429	8.97
17315272	Tenc1	-1.31122	170.558	223.64
17477968	Car11	-1.31705	19.474	25.6481
17548687	17548687	-1.32322	12.5541	16.6118
17352763	Ankrd29	-1.32649	7.83914	10.3985
17433281	17433281	-1.33097	13.0536	17.374
17525993	Tbcel	-1.33451	154.811	206.598
17235663	Pip5k1c	-1.34514	18.8949	25.4163
17548420	4932422M17Rik	-1.35448	25.7868	34.9276
17486727	Nlrp5-ps	-1.36025	10.2787	13.9817
17235365	LOC102633244	-1.36867	6.58116	9.00746
17311445	Gm23343	-1.37318	6.49993	8.92559
17371427	Dhrs9	-1.38845	6.99397	9.71077
17315312	Soat2	-1.3938	117.369	163.589
17452562	AI480526	-1.41973	48.3298	68.6153
17416891	Gm22497	-1.42132	15.0261	21.3569
17475695	Gm10046	-1.43555	5.69758	8.17915
17534385	Gria3	-1.43955	11.876	17.0961
17526550	Gm16536	-1.44748	61.385	88.8536
17539824	Mir188	-1.45716	11.3915	16.5992
17355364	n-R5-8s1	-1.48344	161.142	239.044
17464008	Gm25780	-1.5412	13.7024	21.1182
17277754	n-R5s65	-1.70034	5.25422	8.93394
17339460	Lpin2	-1.71232	99.805	170.898

## Sheet: SuppTable13
Supplemental Table 13: 882 regulated hepatic genes between formerly obese versus obese mice with fold-change >1.2x p<0.01
Probeset	Gene Symbol	Linear fold-change, formerly obese versus obese	Linear average expression, formerly obese	Linear average expression, obese
17408015	Hist2h3c2	-1.47315	6.82706	10.0573
17372797	Olfr1034	-1.40227	147.286	206.535
17509629	Msmo1	-1.72202	153.557	264.428
17215885	Agxt	-1.47339	197.308	290.712
17374332	Fmn1	-1.61256	12.0583	19.4448
17219356	Tstd1	-1.58917	580.896	923.142
17434490	Steap4	-1.27175	293.614	373.404
17276147	4930404H11Rik	-1.57031	41.3824	64.9834
17305028	Fam25c	-1.47763	149.283	220.585
17258547	Ten1	-1.3037	14.217	18.5348
17400545	Hist1h2al	-1.32645	625.766	830.05
17394571	Gm11467	-1.44832	7.52777	10.9027
17322750	Abat	-1.67194	449.146	750.945
17373930	Them7	-1.91104	135.341	258.641
17242570	2610008E11Rik	-1.27763	37.6787	48.1393
17501516	Gm10663	-1.43551	23.0862	33.1406
17418403	Rspo1	-1.25266	14.2321	17.828
17310282	Agxt2	-1.55347	638.099	991.27
17531075	Fam212a	-1.40471	10.0339	14.0947
17449939	Antxr2	-1.44022	29.0782	41.879
17312567	Gpt	-1.26511	196.099	248.088
17239433	Gm20114	-1.28808	27.9788	36.0391
17224971	Pid1	-1.3293	113.935	151.454
17423893	Smim8	-1.37295	31.7876	43.6429
17505478	Tat	1.40541	1711.68	1217.92
17293020	Lect2	-1.49562	989.017	1479.2
17392730	Abhd12	-1.2465	94.0409	117.222
17366657	Gm13262	-1.2471	12.9035	16.0919
17292058	Elovl2	1.28135	2763.66	2156.84
17236754	Eea1	1.28772	182.571	141.779
17223532	Als2	1.26366	119.83	94.8279
17241962	Mif	1.20681	3826.58	3170.81
17392472	Ralgapa2	1.24683	152.773	122.529
17282226	Actn1	1.38056	86.2607	62.4824
17281609	L2hgdh	1.25769	89.2901	70.9953
17520085	Zfp949	1.29197	31.7107	24.5446
17286707	Gcnt2	1.43004	143.361	100.25
17296537	Zfp131	1.38534	69.4595	50.139
17548723	17548723	1.29776	92.0875	70.9587
17351446	Impa2	1.29525	30.4729	23.5266
17310316	Gm10389	1.24768	22.2681	17.8476
17347533	Sos1	1.22507	136.729	111.61
17410770	Gm15540	1.51247	38.5322	25.4764
17509083	Fam149a	1.32406	81.0661	61.2254
17264053	Zfp287	1.26966	10.9587	8.63119
17526206	C2cd2l	1.25144	90.3326	72.1831
17526274	Ccdc84	1.25907	72.5903	57.6538
17345527	Klhdc3	1.32281	152.97	115.64
17355366	Smad4	1.34542	139.487	103.676
17290815	Rala	1.30585	157.713	120.774
17466996	Fkbp14	1.38272	30.0751	21.7506
17496806	Prss8	1.34866	56.461	41.8646
17245481	Rassf3	1.34213	80.4398	59.9346
17391094	Hdc	1.37154	18.0679	13.1735
17323465	Snap29	1.28908	64.9462	50.3817
17249801	Gm2a	1.32924	529.013	397.98
17299540	Gm24689	1.3528	12.1618	8.99011
17398970	Mef2d	1.4208	87.675	61.7082
17379838	Gm17096	1.36891	18.157	13.2639
17283096	Galc	1.57279	32.8709	20.8998
17472497	Gys2	1.22063	775.966	635.709
17545283	17545283	1.41005	11.4846	8.14483
17406745	Pmf1	1.34136	99.9173	74.4896
17414434	Ugcg	1.49741	72.3271	48.3013
17445753	Gm25761	1.54261	15.7517	10.211
17425095	Gabbr2	1.67479	155.347	92.7561
17320103	Celsr1	1.35544	33.8252	24.9552
17501787	Tm6sf2	1.4325	206.316	144.025
17342653	Gm17218	1.53545	32.6212	21.2454
17289304	Col4a3bp	1.48069	246.696	166.609
17260931	Mir1933	1.4561	188.495	129.452
17410251	Enpep	1.4668	366.858	250.108
17359156	Slc35g1	1.73216	190.744	110.119
17507593	Gm25014	1.74586	32.5002	18.6156
17498874	Gm1840	1.60091	160.081	99.9935
17357883	Gm5244	1.61531	18.305	11.3322
17223509	Mpp4	1.63498	18.8121	11.506
17489620	Gpi1	1.56267	900.978	576.563
17489357	Hamp2	1.37075	607.237	442.995
17248666	Rnf145	1.95127	138.414	70.9353
17269521	Acly	1.68231	754.92	448.741
17399266	Pklr	1.38109	849.228	614.897
17547610	17547610	1.71854	1636.92	952.508
17226327	Marco	2.36226	50.702	21.4634
17273348	Fasn	1.90565	1430.86	750.853
17254395	Acaca	1.87528	426.337	227.346
17529398	Me1	1.47075	1464.46	995.722
17313677	Pnpla3	2.39115	65.6459	27.4537
17218321	Rgs16	1.43117	1461.32	1021.07
17402558	Elovl6	2.04895	1146.17	559.392
17415979	Lepr	3.98533	64.1712	16.1019
17337750	Gpr110	3.54003	43.65	12.3304
17214106	Igfbp2	2.26453	289.784	127.967
17508904	Gm26584	2.04493	302.909	148.127
17404073	17404073	4.05731	477.682	117.734
17512677	17512677	1.59157	158.982	99.8902
17247389	Egfr	1.90502	1221.92	641.419
17396056	Fabp5	3.25748	251.928	77.3384
17520905	Slco2a1	2.12215	474.93	223.797
17292174	Atxn1	1.37688	102.64	74.5453
17548717	Fabp5	2.39876	1579.51	658.469
17548238	Fabp5	2.40763	1613.71	670.25
17330058	Pdia5	1.44538	184.816	127.867
17237762	Avpr1a	1.48762	42.0928	28.2953
17500694	17500694	1.86503	24.5403	13.1581
17419890	Il22ra1	2.40405	90.2415	37.5373
17319757	Rrp7a	1.48938	20.0959	13.4929
17344242	Apom	1.69889	737.05	433.842
17469786	17469786	1.96835	24.1063	12.2469
17231116	GENSCAN00000023202	1.67513	816.027	487.141
17361073	Gstp1	1.51322	6129.47	4050.6
17497829	Cdhr5	1.37743	277.124	201.189
17530233	Srprb	1.48177	65.7878	44.398
17353143	Rprd1a	1.50114	67.5903	45.0258
17317264	Gm23475	2.11216	12.7155	6.02012
17295670	Ocln	1.68764	49.2255	29.1683
17404432	Fndc3b	1.28633	46.8121	36.3919
17322637	Smim22	1.5027	312.318	207.838
17493880	Atg16l2	1.57603	59.2986	37.6254
17299575	Ang	1.28825	1486.68	1154.04
17513986	2810455O05Rik	1.45744	10.0247	6.87826
17513771	Aprt	1.36391	132.198	96.9254
17450718	Fam69a	1.63937	34.5784	21.0925
17407001	Efna3	1.43812	13.6853	9.51612
17516030	Tmem218	1.37601	45.1072	32.781
17491890	17491890	1.344	459.865	342.161
17478998	Vimp	1.3082	590.918	451.705
17379957	Gm14319	1.22576	8.29838	6.76999
17397333	LOC102632135	1.60362	25.8542	16.1224
17371873	Rapgef4	1.35324	102.428	75.6906
17308257	Sorbs3	1.4302	170.465	119.189
17361081	Gstp2	1.45006	2515.65	1734.87
17473810	Zfp324	1.44226	25.0614	17.3765
17489384	Lsr	1.47371	313.157	212.495
17230960	Prox1	1.26122	395.552	313.627
17382574	BC029214	1.26527	25.92	20.4857
17493450	Rsf1os1	1.29292	8.3919	6.49066
17468730	Sec61a1	1.291	357.031	276.553
17320928	Slc38a2	1.41805	361.63	255.02
17350909	Chsy3	1.36331	41.7236	30.6047
17287243	Gm25394	1.46315	62.7842	42.9104
17425566	Ptpn3	1.26487	92.4782	73.1129
17294114	Papd7	1.46147	60.1626	41.1657
17437674	Klf3	1.24127	181.117	145.913
17318312	Nrbp2	1.62214	56.5697	34.8735
17473399	17473399	1.27664	336.4	263.505
17213894	Cps1	1.31713	3589.07	2724.92
17476521	C630016N16Rik	1.26734	33.2555	26.2404
17257591	Snord104	1.23403	603.841	489.324
17425018	5830415F09Rik	1.25784	11.8059	9.38582
17232358	Ptprk	1.36789	363.965	266.077
17278200	Ifi27	1.35351	1047.8	774.134
17377753	H13	1.21908	180.107	147.739
17420505	Mul1	1.25577	77.2563	61.5209
17366597	Usp6nl	1.34022	92.1547	68.761
17368009	Abca2	1.36424	42.6735	31.2802
17529316	Fam46a	1.33822	21.4588	16.0354
17337110	H2-Q5	1.23149	34.5153	28.0273
17313260	Xpnpep3	1.29548	64.3677	49.6862
17313495	Ccdc134	1.32765	20.5708	15.4942
17223616	Raph1	1.25748	328.561	261.286
17262174	Gnb2l1	1.25107	828.428	662.178
17316831	Nudcd1	1.28399	71.5159	55.6982
17285332	B3galnt2	1.24278	100.986	81.2585
17345293	Vegfa	1.29149	362.032	280.322
17261035	Ahsa2	1.22825	201.534	164.083
17519794	Senp6	1.23194	223.45	181.38
17461897	Atg7	-1.28921	97.418	125.592
17404191	17404191	-1.22493	3803.79	4659.38
17363927	Asah2	-1.25416	176.896	221.856
17473779	Zfp128	-1.25556	14.7996	18.5818
17411323	Acadm	-1.25141	1301.86	1629.16
17485297	Cd81	-1.21575	1942.05	2361.04
17505648	Cog4	-1.30666	131.327	171.6
17475975	Ech1	-1.29279	1214.47	1570.06
17356141	Tmem134	-1.26964	86.4106	109.71
17350517	Hsd17b4	-1.21318	1193.67	1448.13
17275069	Agmo	-1.2216	319.872	390.754
17407332	Snapin	-1.23643	95.9161	118.594
17264824	Mpdu1	-1.29324	152.644	197.405
17255663	Copz2	-1.3326	94.9499	126.53
17310922	Matn2	-1.34986	7.71964	10.4204
17340831	Slc22a1	-1.24303	566.456	704.12
17272241	Acox1	-1.36225	1723.39	2347.68
17527123	Acat1	-1.41084	768.553	1084.31
17244263	4930485B16Rik	-1.3464	6.71224	9.03733
17302161	Vwa8	-1.34824	444.752	599.633
17280810	Arl4a	-1.46988	204.59	300.723
17253901	Rnf135	-1.56621	19.6258	30.7381
17345134	Runx2	-1.21035	11.1682	13.5174
17540378	Maob	-1.28667	587.908	756.444
17247823	Pus10	-1.2502	89.5404	111.944
17388573	Hsd17b12	-1.30416	399.572	521.107
17373484	Pex16	-1.37103	246.589	338.08
17301061	Mipep	-1.45423	117.427	170.767
17218765	Kifap3	-1.37352	11.7389	16.1236
17527818	Senp8	-1.30971	14.8159	19.4046
17320474	Sco2	-1.26625	67.5149	85.4907
17248270	Hbq1b	-1.32641	8.55089	11.3419
17516098	Siae	-1.27232	262.16	333.552
17352680	Abhd3	-1.35834	186.187	252.905
17288548	Slc12a7	-1.22635	57.9543	71.072
17230823	Lyplal1	-1.31053	132.922	174.198
17369841	Fam102a	-1.33352	142.783	190.405
17457876	Gstk1	-1.43174	650.445	931.27
17398611	Pet112	-1.43045	23.6865	33.8824
17459014	Abcg2	-1.36499	247.61	337.985
17402350	Fabp2	-1.23776	2106.84	2607.77
17409500	Gm25519	-1.31993	8.13152	10.733
17227094	Adora1	-1.42757	43.8881	62.6533
17410984	Wdr63	-1.36792	5.91169	8.08672
17468865	Chchd6	-1.36785	16.2376	22.2107
17329220	Ehhadh	-1.38372	681.127	942.487
17265748	Aspa	-1.31556	132.164	173.869
17403775	Cryz	-1.31564	460.824	606.278
17504541	Ces2e	-1.29029	556.016	717.423
17317056	Enpp2	-1.92872	245.915	474.303
17352419	Zfp438	-1.41312	8.21461	11.6082
17410390	Hadh	-1.34338	968.467	1301.02
17507673	Tdrp	-1.30437	11.2006	14.6097
17526988	1810046K07Rik	-1.65909	12.4337	20.6286
17262755	Slc22a5	-1.35293	48.9005	66.1592
17444664	Zfp655	-1.42964	172.102	246.043
17326295	Impg2	-1.32076	14.4252	19.0523
17263765	Slc47a1	-1.53952	147.744	227.455
17539271	Gpr64	-1.29373	13.0791	16.9209
17519898	Sh3bgrl2	-1.39158	61.9093	86.1518
17332317	Pigp	-1.42617	73.2684	104.493
17334253	Eci1	-1.44264	395.301	570.278
17497091	Oat	-1.53248	1443.23	2211.73
17310816	Cmbl	-1.65556	282.303	467.369
17231086	Gm22446	-1.41671	33.3135	47.1955
17383835	Uck1	-1.41934	21.3559	30.3114
17358103	Aldh1a1	-1.407	2817.42	3964.11
17405908	Bche	-1.31361	315.809	414.849
17434297	Cdk6	-1.43283	90.7373	130.011
17520353	Plscr4	-1.32072	19.1572	25.3013
17383104	Agpat2	-1.40822	235.202	331.216
17340817	Slc22a3	-1.47023	14.2293	20.9205
17396152	Car3	-1.4921	2337.41	3487.66
17524156	4931406C07Rik	-1.45217	586.818	852.16
17419980	Hmgcl	-1.26326	267.179	337.516
17535627	Abcd1	-1.35976	106.781	145.197
17250519	Dhrs7b	-1.44661	58.0624	83.9935
17406482	Cd1d1	-1.65875	148.854	246.913
17363429	Aldh1a7	-1.40217	836.133	1172.4
17453617	Tmem120a	-1.52481	95.7442	145.992
17400000	S100a10	-1.40568	1214.18	1706.75
17482310	Acsm3	-1.31561	415.526	546.67
17484271	Mgmt	-1.6379	73.4067	120.233
17549542	Atg7	-1.47701	83.1019	122.742
17538852	Hsd17b10	-1.59555	314.742	502.187
17480036	Fzd4	-1.37014	98.836	135.419
17511748	Ces1g	-1.92903	305.728	589.758
17319554	Pmm1	-1.79538	13.4024	24.0624
17284037	Mpc1	-1.36568	432.401	590.523
17409858	Rwdd3	-1.43352	48.0948	68.9447
17366437	Fam107b	-1.34193	36.4837	48.9586
17284439	Igh-V11	-1.55111	25.7634	39.9618
17348840	Rnf125	-1.32073	900.202	1188.93
17244085	Slc17a8	-1.22661	44.5356	54.6278
17319168	Pla2g6	-1.29489	58.9974	76.3952
17282498	Entpd5	-1.38857	468.946	651.164
17212982	Aox1	-1.42781	177.972	254.11
17501250	Hpgd	-1.32322	559.645	740.532
17327371	Ttc3	-1.29785	93.9818	121.974
17325234	Sema5b	-1.55731	16.1999	25.2283
17243888	Chpt1	-1.36531	244.047	333.199
17326604	Robo1	-1.70241	57.9193	98.6024
17337834	Rcan2	-1.42171	12.3077	17.4979
17226346	Insig2	-1.51053	213.946	323.172
17397990	Mme	-1.34277	398.084	534.534
17511714	Ces1e	-1.4245	570.49	812.662
17363828	Ermp1	-1.7208	87.0418	149.781
17426981	Plin2	-1.36689	502.109	686.325
17327035	Olig1	-1.43824	18.3558	26.4
17419783	Paqr7	-1.38762	62.5586	86.8074
17220432	Tlr5	-1.44972	59.4565	86.195
17480205	Rab30	-1.49149	57.3754	85.5751
17469406	Gm765	-1.53294	7.16243	10.9796
17250582	17250582	-1.51151	1566.61	2367.95
17252912	Tlcd2	-1.94617	73.5787	143.197
17263724	Aldh3a2	-1.4244	994.047	1415.92
17394538	Sulf2	-1.70371	37.6026	64.0639
17277140	Acot1	-1.42484	111.104	158.306
17298126	Lrtm1	-1.72024	50.8996	87.5593
17358094	1500015L24Rik	-1.84605	5.88176	10.858
17241676	1700040L02Rik	-1.47786	20.5093	30.3098
17547493	Gm20262	-1.85284	5.20888	9.65121
17352862	Aqp4	-1.55615	20.0284	31.1672
17543290	Arhgef9	-1.99592	10.5372	21.0313
17331585	E330011O21Rik	-1.89699	32.8689	62.352
17364192	1500017E21Rik	-1.91935	38.9827	74.8216
17357827	Gm4952	-2.35794	224.022	528.232
17466687	Osbpl3	-2.25621	28.312	63.8777
17223946	Erbb4	-1.72572	16.7749	28.9488
17359304	Cyp2c39	-1.57977	37.3699	59.0358
17417223	Cyp4a10	-2.13029	743.373	1583.6
17267846	Abcc3	-1.78355	289.301	515.981
17340917	Pnldc1	-1.88669	13.9274	26.2766
17231248	G0s2	-1.62952	357.071	581.854
17358098	E030003E18Rik	-1.66561	25.9888	43.2871
17258961	Gm11752	-1.86382	31.575	58.8502
17220941	17220941	-1.6246	351.056	570.326
17331247	Olfr191	-2.04614	7.97241	16.3127
17549556	17549556	-1.72989	452.892	783.454
17404091	Fabp4	-1.80576	170.903	308.611
17232082	Raet1e	-2.93323	30.0147	88.0402
17220249	9130409I23Rik	-1.91763	14.1151	27.0675
17424656	Tpm2	-1.82501	16.4394	30.002
17318118	9030619P08Rik	-2.56214	190.206	487.334
17507128	Fcor	-2.21968	28.5697	63.4158
17492417	Pex11a	-1.63279	211.941	346.056
17300544	Fitm1	-2.15433	159.15	342.862
17312829	Lgals1	-2.63389	237.165	624.665
17445715	Cd36	-2.10811	420.116	885.653
17363425	C730002L08Rik	-2.41681	6.96674	16.8373
17244705	Acss3	-1.88477	40.2348	75.8331
17346125	Plin4	-2.47555	36.1357	89.4558
17461942	Pparg	-2.4476	77.722	190.233
17488105	Cyp2a22	-3.0189	34.1481	103.09
17214672	Mogat1	-2.55484	12.6133	32.2248
17232162	Vnn1	-2.58717	129.413	334.814
17469754	Cidec	-5.82813	64.3004	374.751
17351457	Cidea	-4.28873	10.9639	47.0211
17235018	Cfd	-6.05864	11.4717	69.503
17232394	Themis	-5.96223	10.3392	61.6445
17472404	Gm22036	2.28714	111.494	48.7485
17433942	Gm25982	2.22571	19.5456	8.78174
17291323	Gm23340	2.03582	62.9898	30.9408
17337816	Cyp39a1	1.93883	237.695	122.597
17550244	17550244	1.90714	23.3442	12.2404
17427401	Cyp2j9	1.76792	85.1925	48.188
17238179	Rdh18-ps	1.72955	12.4932	7.22342
17519108	17519108	1.72043	38.7398	22.5176
17248860	Timd4	1.71063	79.4426	46.4405
17291275	Lrrc16a	1.70284	108.455	63.6908
17318770	Gm24056	1.65666	38.0776	22.9845
17480513	Gm23479	1.6425	16.2932	9.91979
17471127	Cd9	1.6409	125.009	76.1836
17285204	Ero1lb	1.635	301.815	184.596
17306344	Slc7a7	1.61245	47.2039	29.2746
17506356	Zfpm1	1.6027	52.2469	32.5993
17474900	Zfp235	1.58483	23.2562	14.6743
17373913	Gm11060	1.57127	47.1203	29.9887
17372428	Gm24461	1.57028	9.11821	5.80674
17268581	Pcgf2	1.56837	40.939	26.1029
17382737	Fcna	1.56057	97.8797	62.7206
17455878	Peg10	1.55704	31.1317	19.9942
17460941	Slc6a6	1.5563	457.585	294.021
17285438	Inhba	1.55517	43.1873	27.7701
17546471	17546471	1.54492	51.8515	33.5626
17339902	Rmdn2	1.54207	27.6271	17.9156
17504074	Cpne2	1.53624	103.555	67.4085
17445426	Steap2	1.53529	19.5827	12.7551
17306877	Adcy4	1.52938	19.6064	12.8198
17221502	Jph1	1.52535	18.0728	11.8483
17229178	Atp1b1	1.52056	701.274	461.196
17246508	Pisd-ps1	1.51726	35.9625	23.7024
17285889	Slc17a2	1.51222	804.656	532.101
17330407	Gm17103	1.50964	93.4085	61.8745
17514830	Taf1d	1.50787	70.455	46.7249
17444609	17444609	1.50646	11.8454	7.86303
17269198	17269198	1.50537	23.6215	15.6915
17433743	Ski	1.50286	39.5319	26.3044
17381357	Camk1d	1.50076	105.193	70.0931
17530501	Gm22720	1.50032	17.6307	11.7513
17302360	Gm26139	1.4939	25.2243	16.8849
17527505	1700017B05Rik	1.4905	39.8188	26.715
17353574	Gm22200	1.48182	13.2615	8.94952
17448645	Nfxl1	1.48067	76.602	51.7346
17292023	17292023	1.46625	45.811	31.2437
17417146	Pdzk1ip1	1.46104	55.6533	38.0916
17300279	Mmp14	1.45956	74.2856	50.896
17456478	Gm26310	1.45952	8.84816	6.06237
17515058	Ppan	1.45515	18.8619	12.9622
17239630	4930405J17Rik	1.45421	48.7377	33.515
17345670	Guca1a	1.45275	13.2419	9.11502
17452126	Oas1a	1.44909	14.3003	9.86853
17341743	Tbc1d24	1.44734	37.4838	25.8985
17263535	Srebf1	1.44695	214.733	148.404
17424199	Gm22888	1.44618	35.095	24.2673
17213687	Ccnyl1	1.44422	26.2361	18.1663
17353153	Slc39a6	1.44157	14.0245	9.72857
17443539	Ephb4	1.44071	36.0313	25.0093
17480924	LOC102642603	1.43789	26.8551	18.6768
17341769	1600002H07Rik	1.43765	294.693	204.982
17514826	Taf1d	1.43752	27.528	19.1497
17387578	Olfr988	1.43567	8.21945	5.72517
17394694	B4galt5	1.43522	200.498	139.698
17338529	Btg3	1.43317	16.0077	11.1694
17501041	Casp3	1.42822	25.2901	17.7075
17516564	Hyou1	1.4281	184.456	129.162
17449033	Ppat	1.42782	288.959	202.378
17433412	Zbtb48	1.41592	20.079	14.1808
17310673	Ank	1.41506	93.2836	65.9218
17282963	GENSCAN00000031326	1.41497	50.5891	35.7528
17442187	Tmem120b	1.4135	26.2668	18.5828
17270888	Ern1	1.41248	156.351	110.692
17308916	Wbp4	1.41177	75.877	53.7459
17267011	Gm11437	1.41177	81.8211	57.9564
17251527	Per1	1.41054	141.289	100.167
17548679	Gm10033	1.41008	30.5236	21.6467
17522626	Dclk3	1.40985	44.6284	31.6546
17217610	Csrp1	1.40827	43.3585	30.7885
17520111	Gm26567	1.40757	14.3935	10.2258
17422745	Dvl1	1.40748	52.0342	36.9697
17213578	17213578	1.40727	63.8897	45.3999
17364932	Got1	1.39732	740.679	530.072
17300565	Rnf31	1.39302	27.81	19.9638
17249151	Mgat4b	1.38684	47.2905	34.0995
17334166	Dcpp1	1.38575	18.5339	13.3746
17477979	Dbp	1.38399	96.4299	69.6752
17439131	Stbd1	1.38233	85.3892	61.772
17483325	Fbrs	1.38145	87.6932	63.4791
17249962	Gm12246	1.38042	11.7359	8.50171
17510345	Bst2	1.3795	800.206	580.068
17393883	Zhx3	1.37647	94.7521	68.8372
17441490	Fbxo21	1.37632	97.1604	70.5944
17292026	A730081D07Rik	1.37543	64.329	46.7701
17300187	Traj32	1.3751	11.1982	8.14353
17402072	Frrs1	1.37486	161.533	117.49
17522235	Cdc25a	1.37368	15.1681	11.042
17286717	Mir5124a	1.37294	357.407	260.322
17515103	1700084C06Rik	1.37287	59.6853	43.4749
17295038	Scamp1	1.37211	150.029	109.342
17511540	Sall1	1.37074	95.5092	69.6773
17407934	Ciart	1.36977	136.749	99.8331
17304338	Il17rb	1.36852	36.8318	26.9136
17262224	9930111J21Rik1	1.36756	72.3902	52.9337
17237937	B4galnt1	1.36661	114.6	83.8569
17545440	Tspyl2	1.36509	43.9734	32.2129
17233794	17233794	1.36308	135.205	99.1906
17469244	Gm24601	1.36269	12.212	8.96169
17234468	Zfp280b	1.36205	47.729	35.0419
17495790	Crym	1.35702	32.2531	23.7676
17393575	4930518I15Rik	1.35663	95.0794	70.0849
17441726	Rasal1	1.35371	9.4744	6.99885
17455793	Gng11	1.35272	84.8438	62.7208
17399233	Gm23054	1.35141	29.4168	21.7675
17312653	1700109K24Rik	1.35021	31.691	23.4711
17424822	Gne	1.34882	251.611	186.542
17500644	Micu3	1.34634	13.2794	9.86334
17214543	Gmppa	1.34441	98.5844	73.3294
17535826	Fam50a	1.34229	138.697	103.329
17340082	Gm26066	1.33983	10.8652	8.10941
17442282	Gm23458	1.33689	29.864	22.3385
17291964	Eef1e1	1.33551	113.645	85.0948
17521141	Mir135a-1	1.33516	34.205	25.6186
17257906	Map2k6	1.33409	43.5776	32.6647
17334147	Mir5125	1.33382	360.691	270.419
17508775	Gm16793	1.33362	17.384	13.0352
17522219	Nme6	1.33343	56.259	42.1914
17231118	Rcor3	1.33286	51.7455	38.8228
17325144	Ccdc14	1.33247	17.3427	13.0155
17321524	Fmnl3	1.33226	12.5619	9.42906
17279277	Aspg	1.33072	155.109	116.56
17433555	Smim1	1.32947	20.99	15.7882
17483447	Setd1a	1.32843	35.6459	26.8332
17508593	Mak16	1.32697	82.1183	61.8842
17471107	Plekhg6	1.32618	28.0445	21.1469
17548434	Gm17739	1.32466	38.0398	28.7166
17482366	Tmem159	1.32412	13.4642	10.1685
17220861	Slc30a1	1.32157	149.668	113.25
17224878	Irs1	1.32085	51.16	38.7327
17382459	Ndor1	1.31984	36.4627	27.6266
17466581	Zfp467	1.31946	61.487	46.6003
17230602	Fbxo28	1.31856	43.5269	33.0109
17544734	Bex1	1.31853	9.48887	7.19658
17314460	Irak4	1.31825	90.6526	68.7676
17527977	Glce	1.31803	159.989	121.386
17270727	Gm11672	1.31604	16.1573	12.2772
17548599	Dedd2	1.31455	14.0978	10.7245
17319734	Tbrg3	1.31358	41.809	31.8284
17355738	Zfp236	1.31126	38.2141	29.143
17315219	1700011A15Rik	1.31023	9.8054	7.4837
17493685	Gm4980	1.30994	66.566	50.8159
17545327	Tro	1.3098	13.2516	10.1173
17310589	Myo10	1.30939	211.865	161.804
17292426	1110007C09Rik	1.3093	102.393	78.2041
17242296	Fam207a	1.30697	29.3934	22.4897
17337021	Gm17705	1.30471	10.2025	7.81977
17438423	Paics	1.30331	355.473	272.746
17418447	Meaf6	1.30231	33.4479	25.6836
17513176	Tmem170	1.30207	32.9529	25.308
17491276	Spty2d1	1.30173	59.2065	45.483
17260406	Nacad	1.30099	17.0318	13.0914
17291801	Gm24530	1.30083	22.2388	17.0958
17391233	Itpripl1	1.29898	42.9807	33.0881
17373028	Fnbp4	1.29841	120.366	92.703
17401650	Amigo1	1.29839	32.8891	25.3306
17273536	Zfp750	1.29776	122.019	94.0223
17517619	Ptpn9	1.29712	78.3899	60.4338
17345613	Ubr2	1.29687	282.016	217.458
17467310	4930597O21Rik	1.2955	10.2778	7.93343
17304646	Phf7	1.29513	52.3072	40.3875
17540059	Porcn	1.2946	35.6352	27.526
17258197	Kctd2	1.29364	23.428	18.1101
17238449	Ankrd52	1.29345	40.4825	31.298
17431053	Zdhhc18	1.29291	62.9117	48.659
17271307	Abca8b	1.29273	138.466	107.111
17315789	Wdr70	1.29162	37.2663	28.8525
17469848	Vgll4	1.29104	59.9999	46.474
17362216	Nudt22	1.29085	66.8043	51.7523
17476175	Zfp84	1.29052	77.496	60.0502
17391285	Gm22613	1.29001	8.31648	6.44681
17234030	Tmem26	1.28973	24.3348	18.8681
17376124	Slc20a1	1.28925	145.558	112.901
17263089	Gemin5	1.28912	29.0874	22.5637
17496492	Asphd1	1.28857	16.1704	12.5491
17403282	Ccbl2	1.28774	847.373	658.03
17335790	LOC102631757	1.2874	98.1622	76.2483
17219264	B4galt3	1.28608	23.0259	17.9039
17489707	Cebpg	1.28347	198.037	154.298
17464271	LOC102641079	1.28327	58.5554	45.63
17300408	Zfhx2os	1.28305	23.0004	17.9264
17420761	Iffo2	1.28186	27.0989	21.1403
17218736	Vamp4	1.28149	22.6352	17.6633
17443261	Nsun5	1.28072	22.5648	17.6188
17488470	Samd4b	1.28003	46.5508	36.367
17292689	Thoc3	1.27983	79.1288	61.8276
17377177	Rin2	1.2792	20.0294	15.6577
17487249	Mark4	1.27856	26.3384	20.6001
17469814	Atp2b2	1.27716	15.9816	12.5134
17374618	Disp2	1.27689	20.6953	16.2075
17256162	Msl1	1.27497	109.05	85.5314
17273749	Gm22343	1.27455	26.5407	20.8235
17286271	Agtr1a	1.27419	337.308	264.723
17307215	Zdhhc20	1.27413	49.3729	38.7503
17510166	Mast3	1.27323	70.5476	55.4084
17247067	Ykt6	1.27311	18.5255	14.5514
17529662	Tbc1d2b	1.27251	57.3626	45.0781
17548221	Spcs2	1.27242	346.829	272.574
17534569	Utp14a	1.27194	58.3594	45.8821
17548928	LOC102639127	1.27092	122.491	96.3794
17353923	Pcdh1	1.26948	47.2043	37.1839
17301031	Spata13	1.26931	13.2584	10.4453
17453557	Pom121	1.26927	73.0616	57.5618
17408509	Atp1a1	1.26879	606.505	478.018
17407798	Setdb1	1.26872	69.1566	54.509
17483532	Kat8	1.26795	248.172	195.726
17454977	Baiap2l1	1.26734	210.346	165.974
17411103	Lphn2	1.26727	79.0176	62.3525
17459826	Eva1a	1.2668	36.3699	28.71
17285347	Arid4b	1.26613	63.8028	50.3922
17297627	Samd8	1.26611	94.5994	74.7165
17337122	LOC68395	1.26497	234.107	185.07
17497713	Ifitm2	1.26394	1372.26	1085.7
17495414	Pik3c2a	1.2626	215.772	170.895
17321169	Asb8	1.26232	70.7888	56.0783
17450034	Hnrnpdl	1.26123	313.561	248.615
17343744	Slc39a7	1.25958	99.4309	78.9398
17482503	BC030336	1.2583	95.8593	76.1814
17242589	Mier2	1.2583	11.8871	9.44698
17547507	17547507	1.25736	304.5	242.175
17443972	Get4	1.25531	33.3185	26.5421
17252882	Rtn4rl1	1.25508	29.7784	23.7263
17506697	Rhou	1.25482	142.813	113.811
17540521	Cfp	1.25471	58.5071	46.6299
17417872	Lepre1	1.25402	41.5441	33.1287
17489610	Pdcd2l	1.25344	110.67	88.2937
17536005	Tbl1x	1.25326	140.367	112.002
17505225	Vps4a	1.25221	89.469	71.4488
17526717	Htr3a	1.25203	8.29553	6.62568
17428659	Nasp	1.24991	74.9088	59.9313
17279755	Gm20448	1.24909	8.06291	6.45502
17227483	Camsap2	1.24853	108.814	87.1537
17499849	Alg11	1.24835	388.968	311.584
17388756	Pdhx	1.24659	111.988	89.8355
17222679	Tex30	1.24642	33.0002	26.4761
17238482	Rnf41	1.24546	30.045	24.1236
17476819	Ankrd27	1.24505	48.0026	38.5548
17226676	Pfkfb2	1.2448	88.5273	71.1179
17547877	Deptor	1.24476	564.556	453.547
17470196	Ankrd26	1.24448	35.9126	28.8575
17444295	Zfp12	1.2437	10.5555	8.48716
17548340	17548340	1.24363	613.68	493.46
17548321	LOC102638481	1.24354	114.198	91.8331
17439029	Areg	1.2427	10.4946	8.44498
17467624	Kdm3a	1.24248	87.1285	70.1249
17314061	Trabd	1.24247	47.3133	38.08
17524523	Eif3g	1.24217	520.941	419.379
17313688	Samm50	1.24205	329.969	265.664
17386396	Slc25a12	1.2409	71.9771	58.0041
17523244	Rpl14	1.24046	1148.52	925.881
17480386	Rsf1	1.24002	83.6629	67.4688
17343505	Cyp4f13	1.23938	150.787	121.662
17382685	Rabl6	1.23863	53.5337	43.2201
17360655	Fam160b1	1.2385	180.018	145.352
17233078	Prep	1.23783	151.273	122.208
17229502	Uap1	1.23773	180.483	145.817
17227384	Pkp1	1.23744	8.44206	6.82222
17316189	Otulin	1.2361	362.132	292.964
17450022	Hnrnpd	1.23547	322.088	260.7
17317327	Mtss1	1.23418	778.073	630.437
17487440	Cblc	1.23331	43.4002	35.1902
17305748	Gch1	1.23322	607.448	492.571
17217821	Zfp281	1.2321	61.2245	49.6912
17312622	Rpl8	1.23122	656.145	532.925
17283203	Foxn3	1.23036	76.9717	62.56
17452672	Zcchc8	1.23024	67.8388	55.1426
17430729	Epb4.1	1.22783	201.968	164.492
17357276	Ints5	1.22354	19.7194	16.1167
17480407	Clns1a	1.22341	165.868	135.579
17222925	Mfsd6	1.2234	55.731	45.5542
17531238	Arih2	1.22308	164.37	134.39
17376563	Cds2	1.222	127.023	103.947
17437390	Pi4k2b	1.22054	82.1998	67.3472
17440620	Pitpnb	1.2203	276.838	226.861
17232003	Hbs1l	1.22004	253.051	207.412
17400139	Pogz	1.2195	123.212	101.034
17498239	Kcnq1ot1	1.21939	54.3848	44.6
17331407	4930453N24Rik	1.21933	110.864	90.9221
17249611	P4ha2	1.21919	12.1443	9.96097
17333567	Tbp	1.21837	59.5318	48.8618
17426890	Psip1	1.21834	124.217	101.956
17357183	Nxf1	1.21754	186.178	152.913
17304493	Gnl3	1.21751	260.064	213.603
17272745	Usp36	1.21739	34.4006	28.2577
17444713	Cdk8	1.21589	234.556	192.908
17548838	Gm6023	1.2146	96.4316	79.3938
17515886	Srpr	1.2138	587.461	483.986
17527787	Arih1	1.2134	198.961	163.97
17522280	Gm10615	1.21316	9.10663	7.50652
17281529	Nemf	1.21109	142.786	117.899
17213595	Zdbf2	1.20941	10.5437	8.71809
17305636	Ero1l	1.20796	120.366	99.6438
17255443	Zfp652	1.20787	105.197	87.0929
17417926	Foxj3	1.20746	61.7764	51.1624
17285620	Trim27	1.20679	54.198	44.911
17285074	Larp4b	1.20661	325.168	269.489
17276884	4933426M11Rik	1.20592	70.6858	58.6158
17432202	Spen	1.20553	74.6906	61.9564
17357280	Ganab	1.20519	193.064	160.194
17323209	Prkdc	-1.20519	29.4107	35.4457
17337719	Mut	-1.20545	502.22	605.399
17513185	Tmem231	-1.20571	7.09141	8.55021
17268786	Neurod2	-1.20605	8.36965	10.0942
17415815	Pgm2	-1.20616	240.532	290.12
17282518	Aldh6a1	-1.20744	500.607	604.451
17345124	Enpp4	-1.20776	87.3944	105.551
17464146	Cmas	-1.21121	227.885	276.016
17475487	Cyp2a12	-1.21243	1936.79	2348.22
17381475	Celf2	-1.21502	22.2305	27.0105
17548452	LOC100505155	-1.21794	12.8422	15.641
17330499	Zdhhc23	-1.21852	7.23615	8.81737
17243229	Atcay	-1.22031	7.67371	9.36431
17286283	Dusp22	-1.22143	120.799	147.548
17378440	Procr	-1.22146	9.29936	11.3588
17277712	Nrxn3	-1.22493	6.92727	8.48543
17389157	Fibin	-1.22661	10.8415	13.2983
17407764	Prune	-1.2286	49.1143	60.3417
17509976	Slc25a42	-1.23054	76.5564	94.2059
17454360	Prkar1b	-1.23142	8.46546	10.4246
17343789	Psmb9	-1.23173	264.791	326.151
17427961	Cpt2	-1.23208	627.757	773.45
17477073	Siglecg	-1.233	7.1397	8.80328
17545306	Apex2	-1.23336	31.0135	38.2508
17451721	Gatc	-1.23424	105.9	130.707
17289132	A630019I02Rik	-1.2379	6.53323	8.08746
17342689	Uqcc2	-1.23831	303.551	375.889
17369896	St6galnac6	-1.23844	60.678	75.1459
17500996	Acsl1	-1.23992	1540.17	1909.68
17503507	Lonp2	-1.24037	815.048	1010.96
17437611	Pgm1	-1.24268	25.0037	31.0716
17278328	Serpina3n	-1.24323	1704.45	2119.03
17253118	Gm12339	-1.244	6.66671	8.29337
17469952	Mbd4	-1.24425	8.57799	10.6731
17534706	Phf6	-1.24574	46.8046	58.3064
17537766	Gm25868	-1.24584	7.41207	9.23422
17238762	Syne1	-1.24696	35.3115	44.0321
17406397	Dear1	-1.24723	13.0597	16.2885
17214665	Sgpp2	-1.24819	7.1328	8.90312
17340285	Msh2	-1.25092	41.853	52.3549
17519940	Bckdhb	-1.25334	309.562	387.987
17248242	Snrnp25	-1.2534	28.5062	35.7296
17308939	Pcdh8	-1.25423	6.62911	8.31445
17295907	Nln	-1.25548	95.9154	120.42
17231015	Tatdn3	-1.25829	32.9327	41.4389
17328842	Prodh	-1.25872	187.147	235.566
17494894	St5	-1.26353	45.7986	57.868
17299621	Gm5622	-1.26457	7.05616	8.923
17549808	17549808	-1.26467	9.77475	12.3618
17221148	2610203C22Rik	-1.26564	24.6324	31.1757
17500626	Tusc3	-1.26633	36.676	46.4439
17328508	Fgd4	-1.26639	50.0863	63.4289
17332851	Gtf2h5	-1.26698	326.41	413.555
17285736	Gm11291	-1.26795	7.90721	10.026
17511196	Gcdh	-1.27344	791.35	1007.73
17342581	Decr2	-1.27346	800.476	1019.38
17531281	Tma7	-1.2754	490.574	625.678
17326428	Cpox	-1.27552	311.427	397.231
17363220	Cep78	-1.27597	9.26933	11.8274
17469797	Ghrl	-1.27754	8.00542	10.2273
17213021	Aox3	-1.27855	1093.77	1398.44
17505050	1810019D21Rik	-1.28121	25.5389	32.7206
17287041	Kdm1b	-1.28198	43.1975	55.3783
17487046	Psg28	-1.28286	6.45528	8.28124
17445543	Crot	-1.28318	1329.19	1705.59
17449008	Aasdh	-1.28318	21.3768	27.4304
17248104	Rtn4	-1.2832	92.071	118.145
17501061	Enpp6	-1.28398	11.2216	14.4083
17232202	Stx7	-1.28546	52.8512	67.9384
17236339	Gnptab	-1.28664	12.5364	16.1299
17453430	Limk1	-1.28739	16.5895	21.3572
17411174	Gipc2	-1.28916	6.30315	8.12576
17521875	Slc25a20	-1.29094	168.546	217.583
17452248	17452248	-1.29133	9.17206	11.8441
17255853	Cisd3	-1.29158	90.4834	116.867
17549384	17549384	-1.29239	7.27662	9.40423
17285691	Hist1h2bp	-1.29258	218.698	282.686
17541328	Dcaf12l1	-1.29643	12.5797	16.3087
17253700	Lyrm9	-1.29769	16.9305	21.9705
17359411	Zfp518a	-1.29833	41.7121	54.1559
17329167	Clcn2	-1.29918	69.7422	90.608
17424042	Aptx	-1.29918	41.0962	53.3915
17332133	Dnajc28	-1.30004	18.0341	23.445
17272591	Gm11724	-1.3005	7.89658	10.2695
17501346	Mfap3l	-1.30082	6.8376	8.89448
17416212	1700024P16Rik	-1.30361	36.2867	47.3036
17520326	Plscr2	-1.30365	127.56	166.295
17260644	Ddc	-1.30409	50.3262	65.6297
17475295	4732471J01Rik	-1.30462	26.7622	34.9146
17549770	17549770	-1.3095	73.5447	96.307
17506443	Acsf3	-1.31136	49.4931	64.9033
17514118	Fam89a	-1.31176	6.52535	8.55973
17374514	1700054M17Rik	-1.31266	8.72966	11.4591
17507082	Pex11g	-1.31496	96.5807	126.999
17323302	Pkp2	-1.3154	70.5841	92.8465
17412534	Lyrm2	-1.31848	108.645	143.247
17482969	D430042O09Rik	-1.32215	11.7147	15.4887
17538206	Atg4a	-1.32263	75.1036	99.3345
17219789	Kmo	-1.32568	1247.39	1653.65
17481305	Trim34a	-1.32794	96.465	128.1
17483471	Hsd3b7	-1.33241	122.782	163.596
17485497	Nlrp12	-1.33293	30.4233	40.5521
17404750	Mccc1	-1.33344	114.652	152.882
17211004	Adhfe1	-1.3337	574.483	766.19
17362869	AW112010	-1.337	420.647	562.404
17438823	Dck	-1.3381	10.4839	14.0285
17337844	Enpp5	-1.33824	209.671	280.589
17223283	Satb2	-1.33883	10.454	13.9961
17375327	Casc4	-1.33939	31.7725	42.5556
17303412	Acox2	-1.34074	297.61	399.019
17542716	Olfr1326-ps1	-1.34088	6.15243	8.24967
17497509	Mir202	-1.34229	6.95995	9.3423
17246569	Gm11944	-1.34423	8.50083	11.4271
17504207	Gpr97	-1.34442	12.0165	16.1552
17265365	Inca1	-1.34732	54.3062	73.1678
17415850	Ube2u	-1.34941	7.382	9.96135
17233039	Rtn4ip1	-1.34976	114.343	154.335
17457297	1810058I24Rik	-1.35051	157.418	212.593
17261250	Ccdc104	-1.35056	85.1359	114.981
17491454	Nipa1	-1.35065	7.22649	9.76048
17456934	Mest	-1.35345	10.3765	14.044
17513135	Ldhd	-1.35355	248.869	336.855
17523531	Tmem42	-1.35602	42.0033	56.9575
17483033	Tufm	-1.35638	43.3702	58.8266
17273316	Rfng	-1.35711	27.4403	37.2394
17334846	Tmem8	-1.35952	82.595	112.29
17353626	Prob1	-1.35975	12.0407	16.3722
17340774	Pacrg	-1.36159	6.50944	8.86318
17295278	Hexb	-1.36162	84.3869	114.903
17444068	Nudt1	-1.36221	47.2958	64.4265
17303474	Fhit	-1.3628	6.85695	9.34467
17242320	Gm3250	-1.36618	8.44874	11.5425
17275929	Atp5s	-1.36783	35.3788	48.3923
17455801	Col1a2	-1.37316	15.8696	21.7915
17415003	LOC102635783	-1.37354	35.6926	49.0252
17549536	17549536	-1.37375	86.0658	118.233
17211526	Gm5524	-1.37951	184.676	254.762
17292262	Tpmt	-1.3806	204.899	282.884
17338118	Dnph1	-1.38094	40.5855	56.046
17406688	Rhbg	-1.38281	12.4456	17.2099
17306692	Gm15932	-1.38388	68.5129	94.8136
17398895	Crabp2	-1.38482	9.10435	12.6079
17527373	Scaper	-1.39162	57.2861	79.7205
17455386	Slc46a3	-1.39304	122.706	170.935
17246284	Suox	-1.39372	282.854	394.219
17313976	Fam19a5	-1.39622	7.46782	10.4267
17467031	Ggct	-1.3965	58.57	81.793
17277170	Acot6	-1.39717	6.26341	8.75106
17327876	Rogdi	-1.39836	76.4187	106.861
17423591	4930480G23Rik	-1.40102	26.552	37.1999
17516649	Treh	-1.40528	7.53598	10.5902
17507377	Col4a1	-1.40761	15.3173	21.5606
17315200	Krt7	-1.40967	7.6838	10.8316
17346637	Efna5	-1.41452	32.6238	46.147
17348293	Gm5501	-1.4173	12.4994	17.7153
17295503	Mccc2	-1.41765	93.4566	132.488
17224724	BC035947	-1.41924	6.23153	8.84401
17381864	Trdmt1	-1.41951	20.1448	28.5957
17436755	Msantd1	-1.42875	7.18869	10.2709
17511660	Ces1b	-1.43	98.4066	140.721
17436927	Psapl1	-1.43004	7.60438	10.8746
17417860	Ccdc23	-1.43071	36.9319	52.8387
17312738	Mpst	-1.433	47.3693	67.8804
17288521	Tert	-1.43414	17.0301	24.4236
17454414	Mir339	-1.43454	16.6746	23.9204
17380211	Ctcflos	-1.43555	31.6338	45.4118
17455249	Gpr12	-1.43604	9.31248	13.3731
17214883	Fbxo36	-1.43749	39.5037	56.7862
17302074	Tsc22d1	-1.43883	28.3702	40.8199
17233534	Sowahc	-1.44104	11.2548	16.2186
17309385	Dct	-1.44201	12.3982	17.8783
17410845	Clca1	-1.4472	13.7263	19.8648
17481258	Olfr646	-1.44915	7.67308	11.1194
17516707	Mpzl3	-1.45483	22.7808	33.1421
17311529	LOC102638507	-1.45861	9.60274	14.0066
17492041	Gm16157	-1.45866	90.0546	131.359
17496763	Stx1b	-1.46017	12.2687	17.9144
17284447	Igh-V11	-1.4618	119.703	174.982
17323098	Mpv17l	-1.46327	34.233	50.0921
17491199	Saa4	-1.46519	790.49	1158.22
17290846	Trgv2	-1.46916	8.40183	12.3436
17469701	Brpf1	-1.47146	17.3879	25.5856
17512666	Smpd3	-1.47308	15.2761	22.5028
17367686	Il1rn	-1.48084	13.1574	19.484
17439622	Agpat9	-1.48953	19.7537	29.4237
17457773	Tcrb-J	-1.48985	6.96164	10.3718
17322113	Krt8	-1.49941	332.531	498.599
17256579	Cntnap1	-1.50707	15.177	22.8728
17391997	Gpcpd1	-1.5279	332.952	508.718
17533713	Timp1	-1.54061	6.27272	9.66383
17358797	Fas	-1.54587	69.7723	107.859
17273292	Dcxr	-1.54889	246.846	382.338
17416154	Gm12718	-1.55109	13.9256	21.5999
17302289	Pcdh17	-1.55597	11.5939	18.0398
17510667	Tmem184c	-1.56016	40.0496	62.4839
17301514	Gm10032	-1.56087	12.6906	19.8085
17282021	AI463170	-1.56469	30.3974	47.5626
17219231	Nr1i3	-1.56647	697.204	1092.15
17494708	Olfr706	-1.56878	5.62601	8.826
17526695	Nnmt	-1.57928	103.254	163.067
17238882	NONMMUT004543	-1.58034	14.2182	22.4696
17371310	B3galt1	-1.59853	132.826	212.326
17363470	Gda	-1.60187	82.3878	131.975
17438987	Cxcl1	-1.60473	16.8043	26.9664
17519682	Gm10639	-1.60887	27.4532	44.1686
17495097	Lyve1	-1.62151	65.6882	106.514
17450501	Gbp10	-1.64632	112.794	185.695
17413674	Aldh1b1	-1.65665	15.5239	25.7176
17310226	Ugt3a1	-1.65785	73.4459	121.762
17512765	3010033K07Rik	-1.66407	11.6244	19.3437
17427928	Dio1	-1.67375	352.225	589.538
17398441	Asic5	-1.6872	16.558	27.9366
17243638	Mterfd3	-1.69584	11.8539	20.1024
17467154	Ppm1k	-1.7337	264.244	458.121
17284654	Igh-VJ558	-1.73549	7.55368	13.1093
17327985	X61497	-1.74914	377.827	660.871
17449394	Sult1b1	-1.76047	43.7816	77.0762
17397575	Postn	-1.76778	36.4386	64.4156
17491368	Csrp3	-1.83442	127.197	233.332
17258220	Slc16a5	-1.84573	23.2412	42.8969
17392022	LOC102633833	-1.86648	24.0803	44.9453
17423577	Atp6v0d2	-1.90043	7.26296	13.8027
17510264	Haus8	-1.93253	20.2815	39.1947
17398176	17398176	-1.95163	660.16	1288.39
17520624	Rbp1	-1.95314	130.267	254.429
17464654	Pdk4	-1.95855	29.5517	57.8783
17218139	C730036E19Rik	-1.98521	512.126	1016.68
17519673	Gsta1	-2.02141	241.53	488.231
17405746	Rarres1	-2.03117	130.571	265.211
17221676	Gm4956	-2.04936	34.7501	71.2154
17428186	LOC102635290	-2.11921	19.4191	41.1532
17518962	Anxa2	-2.16709	38.7291	83.9297
17463443	Clec2h	-2.17816	42.979	93.6152
17289160	Gm15622	-2.2021	155.475	342.371
17548532	17548532	-2.21133	36.6091	80.955
17290010	Esm1	-2.23096	18.8971	42.1587
17290173	Hmgcs1	-2.24454	453.409	1017.69
17529764	Pls1	-2.35989	7.61436	17.9691
17269096	Krt23	-2.43178	8.96941	21.8116
17491205	Saa1	-2.71235	254.679	690.778
17337545	Ubd	-2.76245	8.34719	23.0587
17271907	LOC102634708	-2.90203	65.7162	190.71
17383892	Lcn2	-3.03245	51.5402	156.293
17478195	Saa2	-3.06436	226.322	693.534
17414747	Orm2	-3.36405	45.9054	154.428
17318020	Ly6d	-3.91168	46.0938	180.304
17414738	Orm3	-4.69856	10.0752	47.3388
17407412	Sprr1a	-5.16745	17.7481	91.7124
